# Supplementary material for: Transcriptomic analysis reveals the contribution of QMrl-7B to wheat root growth and development
Source: Front Plant Sci. 2022 Nov 14;13:1062575. doi: 10.3389/fpls.2022.1062575 (PMC9706392; doi:10.3389/fpls.2022.1062575)
Supplement: Supplementary file 3 [file DataSheet_1.xlsx]

## Sheet: Table S1
Table S1 Primer information for qRT-PCR
Gene name	Forward primer (5'——> 3')	Reverse primer (5'——> 3')
TraesCS7B02G180600	AGTGTTAAGGCTCCTGTTGG	TGCTTATCTAAACGATTGCC
TraesCS7B02G213500	TGCACAAAGGAAAGATGGTT	TTCTTGTCGCATGCTTGGAT
TraesCS7B02G317800	GTGCTGCTCCCTCATCTCCG	CAGCCGCAGTAGTTGAGCAG
TraesCS7B02G330400	TGATAATGATCGTGTGGTGG	AAGTCGACCTCAAAATCATC
TraesCS7B02G331200	TCAGCCTTCATTAATGGTCT	GGATTGGTAGATATTTCAGC
TraesCS7B02G331600	GATGAGTTCATGGCCAGAAT	ACAGTAATCCGGCAGCAATC
TraesCS7B02G331700	TGAAGTGGAGGGGACAACAT	CAGCCTTGCAATCTCCCTAC
TraesCS7B02G335200	ACTTCGAGGCGCTGAGCTAC	ACGTCCAGGAACTCCTCCAC
GAPDHQ	TTAGACTTGCGAAGCCAGCA	AAATGCCCTTGAGGTTTCCC

## Sheet: Table S2
Table S2 Evaluation of RNA-seq data
Sample	Raw reads	Raw bases	Clean reads	Clean bases	Error rate (%)	Q20 (%)	Q30 (%)	GC content (%)	Total mapped	Multiple mapped	Uniquely mapped
NN_AA_1	72434750	10937647250	71682218	10667697769	0.0268	97.22	92.58	53.73	62202864(86.78%)	4057629(5.66%)	58145235(81.12%)
NN_AA_2	86520222	13064553522	85491538	12715152153	0.0275	96.91	91.98	54.21	74784484(87.48%)	5023724(5.88%)	69760760(81.6%)
NN_AA_3	81983228	12379467428	81099054	12048792061	0.0271	97.09	92.34	54.13	71601652(88.29%)	4745029(5.85%)	66856623(82.44%)
NN_BB_1	91546760	13823560760	90524786	13374639005	0.0269	97.17	92.49	53.47	79890830(88.25%)	5688180(6.28%)	74202650(81.97%)
NN_BB_2	78019844	11780996444	77162510	11458508274	0.0271	97.07	92.3	53.25	62872570(81.48%)	4118956(5.34%)	58753614(76.14%)
NN_BB_3	77281146	11669453046	76427906	11331137933	0.0269	97.18	92.53	54.15	66714490(87.29%)	4536240(5.94%)	62178250(81.36%)
LN_AA_1	85816032	12958220832	84952462	12642621396	0.0269	97.17	92.47	53.85	74637389(87.86%)	4854654(5.71%)	69782735(82.14%)
LN_AA_2	71394852	10780622652	70576620	10516167730	0.0272	97.03	92.25	54.12	63329732(89.73%)	4040589(5.73%)	59289143(84.01%)
LN_AA_3	85303240	12880789240	84269298	12515170393	0.0276	96.87	91.88	54.58	74613224(88.54%)	4810595(5.71%)	69802629(82.83%)
LN_BB_1	75799884	11445782484	74896774	11117374534	0.0273	97.01	92.17	53.94	65463499(87.4%)	4074438(5.44%)	61389061(81.96%)
LN_BB_2	81517390	12309125890	80593840	11984598777	0.0271	97.09	92.33	54.52	72815396(90.35%)	4680936(5.81%)	68134460(84.54%)
LN_BB_3	72829072	10997189872	71999326	10712614044	0.0275	96.9	91.94	53.77	64863603(90.09%)	4205025(5.84%)	60658578(84.25%)
Average	8.00372e+07	1.20856e+10	7.91397e+07	1.1757e+10	0.0271583	97.0592	92.2717	53.9767

## Sheet: Table S3
Table S3 Correlation coefficients between biological replicates of each material
	NN_NILJ411_1	LN_NILKN9204_1	LN_NILKN9204_2	LN_NILKN9204_3	LN_NILJ411_1	LN_NILJ411_2	LN_NILJ411_3	NN_NILKN9204_3	NN_NILKN9204_1	NN_NILJ411_2	NN_NILKN9204_2	NN_NILJ411_3
NN_BB_1	1	0.8594	0.8189	0.8346	0.8451	0.8429	0.8635	0.8001	0.8636	0.9056	0.8746	0.9375
LN_AA_1	0.8594	1	0.9662	0.9746	0.9324	0.9657	0.9597	0.7308	0.7817	0.8131	0.8197	0.8548
LN_AA_2	0.8189	0.9662	1	0.9821	0.9131	0.9619	0.9378	0.7506	0.798	0.8243	0.8032	0.8252
LN_AA_3	0.8346	0.9746	0.9821	1	0.9417	0.9684	0.9455	0.7496	0.7979	0.8242	0.8087	0.837
LN_BB_1	0.8451	0.9324	0.9131	0.9417	1	0.9656	0.9598	0.6968	0.7385	0.7945	0.7585	0.8253
LN_BB_2	0.8429	0.9657	0.9619	0.9684	0.9656	1	0.9788	0.7165	0.7625	0.809	0.7849	0.8351
LN_BB_3	0.8635	0.9597	0.9378	0.9455	0.9598	0.9788	1	0.6891	0.7374	0.7909	0.7747	0.8368
NN_AA_3	0.8001	0.7308	0.7506	0.7496	0.6968	0.7165	0.6891	1	0.9767	0.9447	0.9689	0.9199
NN_AA_1	0.8636	0.7817	0.798	0.7979	0.7385	0.7625	0.7374	0.9767	1	0.9808	0.9637	0.939
NN_BB_2	0.9056	0.8131	0.8243	0.8242	0.7945	0.809	0.7909	0.9447	0.9808	1	0.9396	0.9483
NN_AA_2	0.8746	0.8197	0.8032	0.8087	0.7585	0.7849	0.7747	0.9689	0.9637	0.9396	1	0.9701
NN_BB_3	0.9375	0.8548	0.8252	0.837	0.8253	0.8351	0.8368	0.9199	0.939	0.9483	0.9701	1

## Sheet: Table S4
Table S4 TPM of genes in this study
Gene_ID	NN_NILKN9204_1	NN_NILKN9204_2	NN_NILKN9204_3	NN_NILJ411_1	NN_NILJ411_2	NN_NILJ411_3	LN_NILKN9204_1	LN_NILKN9204_2	LN_NILKN9204_3	LN_NILJ411_1	LN_NILJ411_2	LN_NILJ411_3	NR_description
TraesCS1A02G000100	242.26	312.51	255.09	266.82	287.94	290.78	246.8	179.06	207.13	300.32	297.93	340.75	PHT26171.1(Protein TAR1 [Capsicum baccatum])
TraesCS1A02G000200	201.09	243.95	222.68	224.33	218.12	231.64	180.85	135.29	128.01	192.91	238.08	237.22	BAB33421.1(putative senescence-associated protein, partial [Pisum sativum])
TraesCS1A02G000300	0.07	0	0	0	0	0.26	0	0	0	0	0.12	0	PHT27718.1(Protein TAR1 [Capsicum baccatum])
TraesCS1A02G000400	24.49	7.05	14.05	11.09	10.13	16.57	4.79	4.31	7.1	7.69	7.32	7.16	KRH17836.1(hypothetical protein GLYMA_13G020100 [Glycine max])
TraesCS1A02G000500	1.26	0.96	1.17	0.25	0.58	0.49	1.04	0.59	1.07	0.68	0.79	0.61	KEH17348.1(hypothetical protein MTR_0021s0160 [Medicago truncatula])
TraesCS1A02G000600	0	0	0	0	0	0.59	0	0	0	0	0	0	ACG27180.1(hypothetical protein [Zea mays])
TraesCS1A02G000700	30.15	41.66	53.87	26.32	27.71	23.43	33.68	35.7	18.42	37.51	62.36	53.76	XP_024311554.1(uncharacterized protein LOC104585233 [Brachypodium distachyon])
TraesCS1A02G000800	0	0	0.29	0	0.36	0	0.65	0	0	0.34	0	0	KEH17348.1(hypothetical protein MTR_0021s0160 [Medicago truncatula])
TraesCS1A02G000900	212.2	265.58	248.25	238.14	233.6	259.68	222.28	135.18	141.46	250.44	227.2	220.2	KRH17852.1(hypothetical protein GLYMA_13G021700, partial [Glycine max])
TraesCS1A02G001000	0.02	0.03	0.03	0.01	0	0	0.03	0.02	0.02	0.06	0.03	0	KEH17348.1(hypothetical protein MTR_0021s0160 [Medicago truncatula])
TraesCS1A02G001100	133.77	173.97	194.01	119.08	137.93	120.91	111.91	32.49	80.35	117.61	175.32	154.27	KRH17792.1(hypothetical protein GLYMA_13G016400 [Glycine max])
TraesCS1A02G001200	0	0	1.07	0	0	1.16	0	0	0	0	0	0	PHT26146.1(Protein TAR1 [Capsicum baccatum])
TraesCS1A02G001300	0.71	0	2.94	0	0.75	0	0	0	0	1.37	0.78	0	KEH17348.1(hypothetical protein MTR_0021s0160 [Medicago truncatula])
TraesCS1A02G001400	0.04	0.08	0.04	0.04	0.05	0.02	0.06	0.03	0.05	0.13	0.04	0.09	KRH17852.1(hypothetical protein GLYMA_13G021700, partial [Glycine max])
TraesCS1A02G001500	0	0	0	0	0	0	0	0	0	0	0	0.47	KEH17348.1(hypothetical protein MTR_0021s0160 [Medicago truncatula])
TraesCS1A02G001600	0	0	0	0	0	0	0	0	0	0	0	0	ACG27180.1(hypothetical protein [Zea mays])
TraesCS1A02G001700	33.88	36.79	40.5	44.78	36.21	35.75	35.84	24.32	22.97	38.13	36.49	33.89	ACG27180.1(hypothetical protein [Zea mays])
TraesCS1A02G001800	6.59	5.17	4.67	4.18	5	5.05	3.69	3.71	2.91	3.15	3.02	3.68	EMS48527.1(50S ribosomal protein L28, chloroplastic [Triticum urartu])
TraesCS1A02G001900	25.19	23.69	22.11	22.45	21	18.09	19.92	22.79	20.26	18.48	18.44	18.1	XP_020149371.1(peroxisomal membrane protein PEX14-like isoform X4 [Aegilops tauschii subsp. tauschii])
TraesCS1A02G002000	3.64	3.9	2.68	2.51	2.61	2.98	3.65	3.46	3.67	2.95	3.16	3.53	XP_020149367.1(E3 ubiquitin-protein ligase SIS3 [Aegilops tauschii subsp. tauschii])
TraesCS1A02G002100	2.56	3.22	2.15	3.52	2.94	3.3	3	2.62	3.11	3.38	2.66	3.14	EMS48530.1(hypothetical protein TRIUR3_00700 [Triticum urartu])
TraesCS1A02G002200	50.2	57.78	44.2	47.23	40.72	48.15	56.92	49.85	50.06	48.42	44.9	54.31	XP_020149364.1(uncharacterized protein At4g28440-like [Aegilops tauschii subsp. tauschii])
TraesCS1A02G002300	1.25	0.77	1.15	1.36	0.78	0.67	1.11	1.21	1.39	1.34	0.98	1.36	XP_020149361.1(uncharacterized protein At4g37920, chloroplastic [Aegilops tauschii subsp. tauschii])
TraesCS1A02G002400	0.48	0	0.23	0.53	0.62	0	0.24	0.77	0.4	0.73	0.2	1.39	XP_020149359.1(cytochrome P450 72A14-like [Aegilops tauschii subsp. tauschii])
TraesCS1A02G002500	10.78	9.71	9.94	11.48	11.11	10.13	11.69	13.81	13.12	7.8	9.18	9.25	XP_020149358.1(putative phospholipid-transporting ATPase 9 [Aegilops tauschii subsp. tauschii])
TraesCS1A02G002700	12.14	12.47	12.11	12.58	10.74	10.47	10.7	12.18	10.4	9.01	8.43	11.85	XP_020149357.1(paired amphipathic helix protein Sin3-like 4 [Aegilops tauschii subsp. tauschii])
TraesCS1A02G002800	0	0	0	0	0	0	0	0	0	0	0	0	CDM80608.1(unnamed protein product [Triticum aestivum])
TraesCS1A02G002900	0	0	0	0	0.07	0	0	0	0.13	0	0.06	0.07	XP_020168734.1(putative disease resistance RPP13-like protein 1 [Aegilops tauschii subsp. tauschii])
TraesCS1A02G003000	0.15	0	0	0.06	0	0	0.06	0	0.1	0	0	0	XP_020168734.1(putative disease resistance RPP13-like protein 1 [Aegilops tauschii subsp. tauschii])
TraesCS1A02G003100	1.42	2.12	1.67	2.24	1.7	2.33	1.92	1.88	1.53	0.7	1.15	1.55	EMS53606.1(Disease resistance protein RPP13 [Triticum urartu])
TraesCS1A02G003200	1.68	2.56	2.38	2.71	1.84	2.43	1.87	1.71	1.33	1.36	1.36	1.21	KQL29704.1(hypothetical protein SETIT_016334mg [Setaria italica])
TraesCS1A02G003300	2.52	2.14	2.28	2.68	2.3	2.51	1.28	1.7	1.2	1.14	1.06	1.47	KQL29704.1(hypothetical protein SETIT_016334mg [Setaria italica])
TraesCS1A02G003400	0.11	0	0.05	0.29	0.77	0.33	0.07	0.27	0.15	0.11	0.37	0.17	EMS61405.1(3'-N-debenzoyl-2'-deoxytaxol N-benzoyltransferase [Triticum urartu])
TraesCS1A02G003500	0	0	0	0	0	0	0	0	0	0	0	0	XP_020200558.1(keratin-associated protein 5-3-like [Aegilops tauschii subsp. tauschii])
TraesCS1A02G003546	0	0	0	0	0	0	0	0	0	0.02	0	0.05	ADY39265.1(stripe rust resistance protein YR10 [Triticum aestivum])
TraesCS1A02G003600	0	0	0	0	0	0	0	0	0	0	0	0	XP_020149381.1(wall-associated receptor kinase 5-like [Aegilops tauschii subsp. tauschii])
TraesCS1A02G003700	0.18	0.07	0.08	0.63	0.27	0.24	0.16	0	0.55	0	0.23	0.63	XP_020149999.1(uncharacterized protein At2g27730, mitochondrial-like [Aegilops tauschii subsp. tauschii])
TraesCS1A02G003800	12.91	13.42	8.21	6.7	7.22	7.08	25.71	30.88	28.09	11.8	17.93	16.54	XP_020168739.1(AAA-ATPase ASD, mitochondrial-like [Aegilops tauschii subsp. tauschii])
TraesCS1A02G003900	0	0	0	0	0	0	0	0	0	0	0	0	XP_020197852.1(uncharacterized protein LOC109783670 [Aegilops tauschii subsp. tauschii])
TraesCS1A02G004000	0	0	0.01	0.01	0	0.01	0	0	0.01	0	0.01	0	EMS58482.1(Putative disease resistance RPP13-like protein 3 [Triticum urartu])
TraesCS1A02G004100	0	0	0.01	0	0	0.02	0.04	0.04	0.02	0	0.01	0	EMS45014.1(Disease resistance protein RPM1 [Triticum urartu])
TraesCS1A02G004126	0.12	0.11	0.11	0.12	0.11	0.08	0.1	0.11	0.08	0.11	0.08	0.11	EMS58482.1(Putative disease resistance RPP13-like protein 3 [Triticum urartu])
TraesCS1A02G004200	19.8	18.67	19.1	13.53	15.76	17.51	15.17	14.95	17.75	12.53	19.19	13.94	XP_020165022.1(SNF1-related protein kinase regulatory subunit beta-3 [Aegilops tauschii subsp. tauschii])
TraesCS1A02G004300	0	0	0	0	0	0	0	0	0	0	0	0	XP_020165020.1(uncharacterized protein LOC109750473 [Aegilops tauschii subsp. tauschii])
TraesCS1A02G004400	0	0.03	0	0.13	0	0.04	0	0	0	0.04	0	0	XP_020200923.1(protein SAWADEE HOMEODOMAIN HOMOLOG 2-like [Aegilops tauschii subsp. tauschii])
TraesCS1A02G004500	0	0	0	0	0	0	0	0	0	0.07	0	0	EMS55116.1(hypothetical protein TRIUR3_34435 [Triticum urartu])
TraesCS1A02G004600	0	0	0	0	0	0	0	0	0	0	0	0	EMS56798.1(hypothetical protein TRIUR3_24308 [Triticum urartu])
TraesCS1A02G004700	0	0	0	0	0	0	0	0	0	0	0	0	XP_020165021.1(uncharacterized protein LOC109750474 [Aegilops tauschii subsp. tauschii])
TraesCS1A02G004800	6.71	4.28	7.58	3.94	6.83	4.84	4.89	4.66	4.26	2.89	3.18	3.22	EMS57496.1(Wall-associated receptor kinase 5 [Triticum urartu])
TraesCS1A02G004900	0	0	0	0	0	0	0	0	0	0	0	0	EMS65246.1(hypothetical protein TRIUR3_14840 [Triticum urartu])
TraesCS1A02G005000	0	0	0	0.02	0.03	0	0	0	0	0	0	0	XP_020165008.1(MDIS1-interacting receptor like kinase 2-like [Aegilops tauschii subsp. tauschii])
TraesCS1A02G005100	5.66	3.33	4.6	3.49	4.09	5.74	5.57	5.86	6.76	5.6	4.84	5.61	EMS51451.1(Charged multivesicular body protein 5 [Triticum urartu])
TraesCS1A02G005200	0.02	0	0.01	0.02	0	0	0	0.03	0	0.02	0	0.02	XP_020180246.1(MDIS1-interacting receptor like kinase 2-like isoform X1 [Aegilops tauschii subsp. tauschii])
TraesCS1A02G005300	0	0	0	0	0	0	0	0	0	0	0	0	XP_020181864.1(F-box/LRR-repeat protein 14-like [Aegilops tauschii subsp. tauschii])
TraesCS1A02G005315	0	0	0	0	0	0	0	0	0	0	0	0	AGZ20257.1(omega-gliadin [Triticum aestivum])
TraesCS1A02G005368	0	0	0	0	0	0	0	0	0	0	0	0	AFV52225.1(omega gliadin [Aegilops markgrafii])
TraesCS1A02G005387	0	0	0	0	0	0	0	0	0	0	0	0	None
TraesCS1A02G005400	2.87	2.03	3.14	0.64	2.19	1.13	2.24	4.89	3.78	1.15	3.32	2.36	XP_020165025.1(protein NEN4-like [Aegilops tauschii subsp. tauschii])
TraesCS1A02G005500	0.89	0.96	0.65	1.01	1.64	0.88	1.7	1.49	1.28	1.52	1.09	1.05	XP_020165031.1(uncharacterized protein LOC109750484 [Aegilops tauschii subsp. tauschii])
TraesCS1A02G005600	6.71	5.44	5.87	6.38	5.77	5.8	5.73	6.37	5.85	5.67	5.99	5.74	XP_020165024.1(transcription initiation factor TFIID subunit 6 [Aegilops tauschii subsp. tauschii])
TraesCS1A02G005700	14.43	16.85	13.9	18.76	13.59	19.52	11.14	8.33	9.86	7.84	8.79	10.27	XP_020165023.1(E3 ubiquitin-protein ligase ORTHRUS 2-like [Aegilops tauschii subsp. tauschii])
TraesCS1A02G005800	10.92	12.32	11.19	10.14	10.89	10.82	12.09	12.77	12.21	9.09	11.81	11.66	XP_020165036.1(protein MEI2-like 3 [Aegilops tauschii subsp. tauschii])
TraesCS1A02G005900	19.64	16.91	21.58	29.51	33.67	25.71	25.61	28.53	22.33	31.18	36.68	37.51	XP_020165029.1(charged multivesicular body protein 5-like [Aegilops tauschii subsp. tauschii])
TraesCS1A02G006000	1.4	1.64	2.22	1.78	1.38	1	1.1	1.41	1.06	1.12	0.49	0.66	XP_020180246.1(MDIS1-interacting receptor like kinase 2-like isoform X1 [Aegilops tauschii subsp. tauschii])
TraesCS1A02G006100	0	0	0	0	0	0	0	0	0	0	0	0	EMS51452.1(hypothetical protein TRIUR3_00483 [Triticum urartu])
TraesCS1A02G006200	0.01	0	0.01	0	0	0	0.01	0	0.03	0	0	0	EAY77539.1(hypothetical protein OsI_32579 [Oryza sativa Indica Group])
TraesCS1A02G006300	0.25	0.04	0.11	0.16	0.2	0.06	0.17	0.24	0.08	0.09	0.06	0.01	XP_020180246.1(MDIS1-interacting receptor like kinase 2-like isoform X1 [Aegilops tauschii subsp. tauschii])
TraesCS1A02G006400	0	0	0	0	0	0	0	0	0	0	0	0	XP_020195641.1(F-box/LRR-repeat protein 14-like [Aegilops tauschii subsp. tauschii])
TraesCS1A02G006500	7.05	1.26	2.62	2.1	4.2	5.68	7.43	3.16	1.4	0.46	0.14	1.48	XP_020180246.1(MDIS1-interacting receptor like kinase 2-like isoform X1 [Aegilops tauschii subsp. tauschii])
TraesCS1A02G006700	0	0	0	0	0	0	0	0	0.02	0	0	0	XP_020162922.1(putative disease resistance protein RGA1 [Aegilops tauschii subsp. tauschii])
TraesCS1A02G006800	0.15	0.08	0.1	0.22	0.18	0.06	0.07	0.02	0	0.01	0.05	0.03	XP_002450353.2(probable leucine-rich repeat receptor-like protein kinase At1g35710 [Sorghum bicolor])
TraesCS1A02G006900	0	0	0	0	0	0	0.02	0	0	0	0	0	XP_020180246.1(MDIS1-interacting receptor like kinase 2-like isoform X1 [Aegilops tauschii subsp. tauschii])
TraesCS1A02G007000	0	0	0	0	0	0	0	0	0	0	0	0	XP_020181866.1(MDIS1-interacting receptor like kinase 2-like [Aegilops tauschii subsp. tauschii])
TraesCS1A02G007100	0	0	0	0	0	0	0	0	0	0	0	0	XP_020180246.1(MDIS1-interacting receptor like kinase 2-like isoform X1 [Aegilops tauschii subsp. tauschii])
TraesCS1A02G007200	0	0	0	0	0	0	0	0	0	0	0	0	AFP36382.1(gamma-gliadin [Triticum monococcum])
TraesCS1A02G007236	0	0	0	0	0	0	0	0	0	0	0	0	AFP36382.1(gamma-gliadin [Triticum monococcum])
TraesCS1A02G007300	0	0	0	0	0	0	0	0	0	0	0	0	ACX37112.1(gamma gliadin [Triticum aestivum])
TraesCS1A02G007344	0	0	0	0	0	0	0	0.07	0	0	0	0	ACI04105.1(gamma-gliadin [Triticum aestivum x Thinopyrum elongatum])
TraesCS1A02G007400	0	0	0	0	0	0	0	0	0	0	0	0	AAK84776.1(gamma-gliadin [Triticum aestivum])
TraesCS1A02G007405	0	0	0	0	0	0	0	0	0	0	0	0	AAK84776.1(gamma-gliadin [Triticum aestivum])
TraesCS1A02G007500	11.46	14.81	13.46	15.08	13.73	17.93	16.7	16.22	19.13	15.69	15.78	15.95	XP_020180201.1(photosynthetic NDH subunit of lumenal location 5, chloroplastic-like [Aegilops tauschii subsp. tauschii])
TraesCS1A02G007600	0	0	0	0	0	0	0	0	0	0	0	0	EMS62570.1(hypothetical protein TRIUR3_03665 [Triticum urartu])
TraesCS1A02G007700	0	0	0	0	0	0	0	0	0	0	0	0	EMS62569.1(Avenin-3 [Triticum urartu])
TraesCS1A02G007800	0	0	0	3.28	0	0	0	0	0	0	0	0	XP_020182174.1(uncharacterized protein LOC109767862 [Aegilops tauschii subsp. tauschii])
TraesCS1A02G007900	21.54	21.85	17.31	27.05	44.38	11.51	40.48	43.01	70.7	42.35	46.7	52.44	XP_010231875.1(uncharacterized protein LOC104582784 [Brachypodium distachyon])
TraesCS1A02G007934	0	0	0	0	0	0	0	0	0	0	0	0	AIR77122.1(low-molecular-weight glutenin subunit, partial [Triticum urartu])
TraesCS1A02G008000	0	0	0	0	0	0	0	0	0	0	0	0	AIR77161.1(low-molecular-weight glutenin subunit, partial [Triticum urartu])
TraesCS1A02G008100	1.11	1.15	1.1	1.24	0.98	1.03	1.13	1.06	0.6	0.42	0.82	0.82	ACN94426.1(powdery mildew resistance protein PM3 variant [Triticum aestivum])
TraesCS1A02G008200	2.56	0.68	0.85	4.32	3.11	1.2	1.36	0.83	5.18	0.48	2.26	0.89	XP_020174466.1(uncharacterized protein LOC109760040 [Aegilops tauschii subsp. tauschii])
TraesCS1A02G008300	0	0	0	0	0	0	0.01	0	0	0	0	0	EMS48967.1(Putative disease resistance protein RGA4 [Triticum urartu])
TraesCS1A02G008353	0.4	0.17	0.19	0.26	0.15	0.11	0.33	0.42	0.43	0.25	0.38	0.32	XP_020190693.1(disease resistance protein RPM1-like [Aegilops tauschii subsp. tauschii])
TraesCS1A02G008400	1.02	1.19	1.27	1.06	0.73	1.4	0.85	0.62	1.03	1.09	0.87	0.61	XP_020150189.1(2'-deoxymugineic-acid 2'-dioxygenase-like [Aegilops tauschii subsp. tauschii])
TraesCS1A02G008500	1.37	1.24	1.52	1.32	1.24	1.19	0.56	0.67	0.9	0.45	0.4	0.46	PUZ49843.1(hypothetical protein GQ55_6G010900 [Panicum hallii var. hallii])
TraesCS1A02G008600	0	0	0	0	0	0	0	0	0	0	0	0	EMS61460.1((+)-delta-cadinene synthase isozyme XC14 [Triticum urartu])
TraesCS1A02G008700	0	0	0	0	0	0	0	0	0	0	0	0	EMS53532.1(hypothetical protein TRIUR3_29085 [Triticum urartu])
TraesCS1A02G008800	5.05	2.96	6.4	1.09	4.18	1.23	0.15	0	0.42	0.17	0.08	0	XP_020157607.1(dirigent protein 15-like [Aegilops tauschii subsp. tauschii])
TraesCS1A02G008900	0.85	2.05	2.8	0	0	0	1.48	0.95	2.88	0	0.7	0	EMS58451.1(hypothetical protein TRIUR3_14425 [Triticum urartu])
TraesCS1A02G009000	9.16	8.41	8.51	10.09	9.35	8.73	10.87	10.43	10.56	10.9	9.47	9.75	XP_020160680.1(inversin-B [Aegilops tauschii subsp. tauschii])
TraesCS1A02G009100	30.2	20.55	27.98	22.99	24.91	32.64	23.31	34.22	25.27	36.02	37.03	26.45	XP_020160676.1(uncharacterized protein LOC109745970 [Aegilops tauschii subsp. tauschii])
TraesCS1A02G009200	0	2.45	6.47	4.3	0	0.67	1.57	3.31	0	3.37	1.22	1.56	XP_020174466.1(uncharacterized protein LOC109760040 [Aegilops tauschii subsp. tauschii])
TraesCS1A02G009300	1.87	2.25	1.81	2.29	1.69	2.03	1.72	1.45	1.26	0.95	0.87	1.18	EMS48810.1(Putative disease resistance protein RGA4 [Triticum urartu])
TraesCS1A02G009320	1.04	1.03	1.23	1.15	1.24	1.04	1.4	1.76	1.51	1.37	0.9	1.03	ACO35261.1(Pm3b-like disease resistance protein [Triticum aestivum])
TraesCS1A02G009400	0.52	0.45	0.32	0.77	0.49	0.6	0.31	0.37	0.31	0.26	0.17	0.22	XP_020160666.1(putative disease resistance protein RGA4 [Aegilops tauschii subsp. tauschii])
TraesCS1A02G009500	0	0.01	0.01	0.02	0	0	0	0	0	0	0	0	XP_020152337.1(receptor kinase-like protein Xa21 [Aegilops tauschii subsp. tauschii])
TraesCS1A02G009600	0.82	1.28	0.77	0.9	0.75	1.03	0.68	0.72	0.43	0.47	0.38	0.66	ACO35261.1(Pm3b-like disease resistance protein [Triticum aestivum])
TraesCS1A02G009700	3.21	24.11	0.68	2.5	1.61	8.79	17.25	4.93	2.63	0.43	1.99	5.88	EMS48590.1(hypothetical protein TRIUR3_28425 [Triticum urartu])
TraesCS1A02G009900	1.87	1.53	2.25	2.44	1.86	1.76	2.12	2.1	2.28	4	2.79	3.7	AAG42167.1(stripe rust resistance protein Yr10 [Triticum aestivum])
TraesCS1A02G010000	0	0	0	0	0	1.02	0	0	0	0	0	0	EMS53532.1(hypothetical protein TRIUR3_29085 [Triticum urartu])
TraesCS1A02G010100	0	0.25	0	0.05	0	0	0.07	0.27	0.14	0.08	0.07	0	EMS62610.1(Putative disease resistance protein RGA4 [Triticum urartu])
TraesCS1A02G010200	5.38	3.89	4.57	4.03	5.36	3.31	2.52	2.89	2.57	1.58	2.13	2.1	BAJ94829.1(predicted protein [Hordeum vulgare subsp. vulgare])
TraesCS1A02G010300	6.42	5.47	3.34	4.29	4.11	3.78	5.09	4.38	6.28	4.87	4.44	5.3	XP_020174466.1(uncharacterized protein LOC109760040 [Aegilops tauschii subsp. tauschii])
TraesCS1A02G010400	1.46	1.38	1.43	1.89	1.64	1.3	1.55	1.55	1.2	1.3	1.31	1.61	EMS48810.1(Putative disease resistance protein RGA4 [Triticum urartu])
TraesCS1A02G010500	0	0	0	0	0	0.03	0.03	0	0	0	0	0	ARE89928.1(cellulose synthase-like protein [Triticum aestivum])
TraesCS1A02G010600	7.69	5.3	6.65	1.24	0.8	1.69	0	0	0	0.19	0	0	XP_020160691.1(myrosinase-binding protein 2-like [Aegilops tauschii subsp. tauschii])
TraesCS1A02G010700	0.88	0.31	1.92	0.1	0.38	0.11	0.65	0.14	0	0.12	0.43	0.13	EMS57609.1(hypothetical protein TRIUR3_07305 [Triticum urartu])
TraesCS1A02G010800	1.14	0.83	0.87	0.71	0.57	0.31	0	0	0.05	0.06	0	0	EMS35707.1(hypothetical protein TRIUR3_28534 [Triticum urartu])
TraesCS1A02G010900	0	0	0	0.09	0.04	0	0	0	0	0	0	0	BAB78757.1(low-molecular-weight glutenin subunit group 6 type IV [Triticum aestivum])
TraesCS1A02G010905	0	0	0	0	0	0	0	0	0	0	0	0	P16315.1(RecName: Full=Glutenin, low molecular weight subunit PTDUCD1; Flags: Precursor)
TraesCS1A02G011100	4.69	6.42	6.18	6.31	4.78	8.13	5.73	3.79	3.79	4.1	4.56	4.23	EMS53796.1(Ribosomal protein S19, mitochondrial [Triticum urartu])
TraesCS1A02G011200	2.73	2.65	2.26	3.23	2.93	2.73	3.12	3.4	3.11	2.44	2.52	2.5	BAK03815.1(predicted protein [Hordeum vulgare subsp. vulgare])
TraesCS1A02G011300	0	0	0	0	0	0	0	0	0	0	0	0	EMS49416.1(hypothetical protein TRIUR3_08601 [Triticum urartu])
TraesCS1A02G011400	0.08	0.07	0	0.07	0	0	0	0	0	0	0.04	0.04	XP_010231872.1(uncharacterized protein LOC100831231 isoform X1 [Brachypodium distachyon])
TraesCS1A02G011500	0	0	6.95	3.7	0	2.32	0	0	0	0	2.36	2.79	EMS64218.1(hypothetical protein TRIUR3_13515 [Triticum urartu])
TraesCS1A02G011600	16.07	19.53	23.25	25.57	41.25	22.75	14.08	13.63	16.78	23.32	23.84	13.56	EMS64218.1(hypothetical protein TRIUR3_13515 [Triticum urartu])
TraesCS1A02G011700	0.31	0.13	0	0	0	0	0.14	0	0	0	0	0	EMS62870.1(60S ribosomal protein L2, mitochondrial [Triticum urartu])
TraesCS1A02G011800	3.35	3.68	3.02	3.8	2.32	3.65	2.76	1.94	2.39	1.61	2.21	2.7	BAJ88773.1(predicted protein [Hordeum vulgare subsp. vulgare])
TraesCS1A02G011900	1.07	0.29	0.64	0.65	0.79	0.33	1.43	1.46	1.08	0.74	0.66	1.1	XP_020160693.1(wall-associated receptor kinase 3-like [Aegilops tauschii subsp. tauschii])
TraesCS1A02G012000	2.05	0.98	1.51	1.64	2.16	1.3	3.87	6.5	3.97	2.37	3.81	3.18	EMS45271.1(Wall-associated receptor kinase 2 [Triticum urartu])
TraesCS1A02G012100	0.27	0.15	0.18	0.2	0.25	0.06	0.22	0.6	0.31	0.12	0	0.17	EMS45272.1(Wall-associated receptor kinase-like 9 [Triticum urartu])
TraesCS1A02G012200	0	0.13	0.13	0	0	0.28	0	0.52	0.14	0	0	0	PNT63018.1(hypothetical protein BRADI_4g10431v3 [Brachypodium distachyon])
TraesCS1A02G012300	0	0	0	0	0	0	0	0	0	0	0	0	BAK01499.1(predicted protein [Hordeum vulgare subsp. vulgare])
TraesCS1A02G012400	0.11	0.19	0.11	0.39	0.35	0.1	0.07	0.02	0.17	0.19	0.09	0.09	XP_003565991.1(putative F-box protein At1g50870 [Brachypodium distachyon])
TraesCS1A02G012500	5.1	4.59	4.92	5.35	5.02	4.56	4.88	6.39	5.06	4.79	4.18	4.88	XP_020160695.1(transforming growth factor-beta receptor-associated protein 1 [Aegilops tauschii subsp. tauschii])
TraesCS1A02G012600	36.18	24.42	41.7	46.05	55.51	37.77	6.75	8.03	12.37	22.23	8.35	11.54	EMS66324.1(Polygalacturonase inhibitor [Triticum urartu])
TraesCS1A02G012700	35.93	23.63	31.04	19.51	23.23	18.92	18.95	25.27	21.72	15.91	17.52	16.26	EMS66325.1(hypothetical protein TRIUR3_01891 [Triticum urartu])
TraesCS1A02G012800	41.97	30.26	39.5	24.21	29.03	23.45	14.51	18.98	19.26	14.98	15.72	13.09	XP_006662902.2(PREDICTED: uncharacterized protein LOC102703528 [Oryza brachyantha])
TraesCS1A02G012900	33.9	31.14	36.2	23.34	25.61	25.91	23.57	24.34	25.03	18.79	23.69	16.06	EMS66326.1(Fatty acid oxidation complex subunit alpha [Triticum urartu])
TraesCS1A02G013000	22.08	15.73	20.62	14.53	17.42	13.83	12.28	16.93	13.11	8.53	12.94	12.9	EMS66328.1(Disease resistance protein RPM1 [Triticum urartu])
TraesCS1A02G013100	0.13	0	0	0	0	0	0	0	0	0	0	0	XP_020189271.1(agamous-like MADS-box protein AGL61 [Aegilops tauschii subsp. tauschii])
TraesCS1A02G013200	0	0	0	0	0	0	0	0	0	0	0	0	XP_020189272.1(protein ACCELERATED CELL DEATH 6-like [Aegilops tauschii subsp. tauschii])
TraesCS1A02G013300	0	0	0	0	0	0	0	0	0	0	0	0	EMS56700.1(hypothetical protein TRIUR3_14699 [Triticum urartu])
TraesCS1A02G013400	0	0	0	0	0	0	0	0	0	0	0	0	EMS56701.1(hypothetical protein TRIUR3_14700 [Triticum urartu])
TraesCS1A02G013500	0.76	0.61	1.87	0	1.45	1.29	0	0	0.64	0	0.62	0.73	EMS56702.1(hypothetical protein TRIUR3_14701 [Triticum urartu])
TraesCS1A02G013600	4.07	3.85	5.51	11.37	8.56	5.35	7.06	5.06	8.83	12.98	10	10.62	BAC10287.1(defensin [Triticum aestivum])
TraesCS1A02G013700	2.5	1.4	1.85	1.36	2.46	1.86	2.29	2.13	2.5	2.87	1.64	1.9	XP_020172240.1(E3 ubiquitin-protein ligase CHIP-like isoform X2 [Aegilops tauschii subsp. tauschii])
TraesCS1A02G013800	25.78	26.62	28.58	22.44	28.33	24.44	21.12	24.68	22.46	16.04	19.08	18.94	XP_020172233.1(methionine S-methyltransferase isoform X1 [Aegilops tauschii subsp. tauschii])
TraesCS1A02G013900	0.95	0.72	1.72	1.53	6.8	4.77	1.81	0.41	0.49	1.04	0.27	0.25	EMS52099.1(Glutathione S-transferase 1 [Triticum urartu])
TraesCS1A02G014000	0	0	0	0	0	0	0	0	0	0	0	0	AIA66999.1(defensin [Triticum aestivum])
TraesCS1A02G014100	0	0	0	0	0	0	0	0	0	0	0	0	EMS52097.1(Defensin Tk-AMP-D1 [Triticum urartu])
TraesCS1A02G014200	0	0	0	0	0	0	0	0	0	0	0	0	XP_003565991.1(putative F-box protein At1g50870 [Brachypodium distachyon])
TraesCS1A02G014300	0	0	0	0	0	0	0	0	0	0	0	0	XP_020172237.1(FT-interacting protein 1-like [Aegilops tauschii subsp. tauschii])
TraesCS1A02G014400	0	0	0	0	0	0	0	0	0	0	0	0	XP_020173749.1(G-type lectin S-receptor-like serine/threonine-protein kinase At2g19130 isoform X1 [Aegilops tauschii subsp. tauschii])
TraesCS1A02G014500	0	0	0	0	0	0	0	0	0	0	0	0	XP_020153280.1(G-type lectin S-receptor-like serine/threonine-protein kinase At2g19130 [Aegilops tauschii subsp. tauschii])
TraesCS1A02G014700	0	0	0	0	0	0	0	0	0	0	0	0	EMS47683.1(hypothetical protein TRIUR3_28489 [Triticum urartu])
TraesCS1A02G014800	1.96	1.81	2.3	3.27	2.71	2.67	2.59	2.93	2.27	4.05	3.77	3.54	AIA66987.1(defensin [Triticum aestivum])
TraesCS1A02G014900	0.22	0.19	0.32	0.47	0.07	0.14	0.06	0.04	0.12	0.08	0.09	0.25	XP_020173757.1(G-type lectin S-receptor-like serine/threonine-protein kinase At2g19130 isoform X1 [Aegilops tauschii subsp. tauschii])
TraesCS1A02G015000	0	0.08	0.01	0	0	0	0.03	0	0	0	0	0	XP_020173749.1(G-type lectin S-receptor-like serine/threonine-protein kinase At2g19130 isoform X1 [Aegilops tauschii subsp. tauschii])
TraesCS1A02G015100	1.76	0.97	0.75	1.75	1.93	0.93	0.83	1.04	0.55	1.31	1.1	1.12	XP_020173754.1(protein EMBRYO SAC DEVELOPMENT ARREST 3, chloroplastic [Aegilops tauschii subsp. tauschii])
TraesCS1A02G015200	11.17	12.19	10.19	11.08	10.71	10.92	10.48	10.53	10.89	11.29	11.12	10.75	XP_020173752.1(tubulin-folding cofactor E isoform X1 [Aegilops tauschii subsp. tauschii])
TraesCS1A02G015300	35.74	32.47	36.5	36.04	38.15	34.26	49.22	51.71	48.65	48.51	46.94	48.18	XP_020180023.1(ras-related protein RABD1-like [Aegilops tauschii subsp. tauschii])
TraesCS1A02G015378	0	0	0	0	0	0	0	0	0	0	0	0	XP_020150172.1(probable disease resistance RPP8-like protein 4 [Aegilops tauschii subsp. tauschii])
TraesCS1A02G015400	30.11	30.66	24.48	26.73	22.57	26.12	21.78	15.39	14.02	12.36	14.86	21.17	XP_020180022.1(ras-related protein RABA2a-like [Aegilops tauschii subsp. tauschii])
TraesCS1A02G015500	1.6	1.27	1.04	1.97	1.58	1.28	4.8	6.23	6.17	9.58	5.63	4.84	AGN53429.1(12-oxophytodienoic acid reductase 1-A1a [Triticum aestivum])
TraesCS1A02G015600	18.78	12.68	11.54	17.68	16.22	16.51	51.9	56.03	52.07	35.92	40.15	41.63	AGN53435.1(12-oxophytodienoic acid reductase 1-A4du [Triticum turgidum subsp. durum])
TraesCS1A02G015700	8.29	3.16	5.55	6.7	5.74	3.76	50.87	60.11	45.81	26.26	36.66	33.13	AGN53432.1(12-oxophytodienoic acid reductase 1-A2a [Triticum aestivum])
TraesCS1A02G015800	0.42	0.34	0.3	1.81	0.64	0.51	1.08	0.58	1.23	3.7	0.99	2.32	XP_020180018.1(12-oxophytodienoate reductase 1-like [Aegilops tauschii subsp. tauschii])
TraesCS1A02G015900	1.12	1.37	1.02	1.28	1.32	0.7	0.24	0.39	0.39	0.28	0.34	0.46	AGN53445.1(stress-induced receptor-like kinase A1du [Triticum turgidum subsp. durum])
TraesCS1A02G016000	0.15	0.1	0.14	0.45	0.65	0.36	0.03	0.13	0.07	0.19	0.08	0.14	XP_020156837.1(G-type lectin S-receptor-like serine/threonine-protein kinase At2g19130 [Aegilops tauschii subsp. tauschii])
TraesCS1A02G016100	4.77	4.5	5.29	5.12	4.86	4.02	0.87	2.33	1.08	1.28	0.98	1.01	XP_020156837.1(G-type lectin S-receptor-like serine/threonine-protein kinase At2g19130 [Aegilops tauschii subsp. tauschii])
TraesCS1A02G016200	0.73	0.64	0.69	0.78	0.59	0.54	0.6	0.51	0.57	0.5	0.45	0.69	XP_020171139.1(disease resistance protein RPM1-like [Aegilops tauschii subsp. tauschii])
TraesCS1A02G016203	0	0	0	0.03	0.01	0.02	0.01	0.04	0.04	0	0	0	XP_020171139.1(disease resistance protein RPM1-like [Aegilops tauschii subsp. tauschii])
TraesCS1A02G016300	0.02	0	0	0.07	0.02	0	0.06	0.02	0	0	0	0.02	XP_020171137.1(wall-associated receptor kinase 2-like [Aegilops tauschii subsp. tauschii])
TraesCS1A02G016400	2.21	1.88	2.1	2.28	1.85	3.28	0.59	0.55	0.51	0.61	0.77	0.42	XP_020162846.1(disease resistance protein RPM1-like [Aegilops tauschii subsp. tauschii])
TraesCS1A02G016500	0	0	0	0	0	0	0	0	0	0	0	0	XP_020191902.1(uncharacterized protein LOC109777750 [Aegilops tauschii subsp. tauschii])
TraesCS1A02G016600	1	1.22	1.17	0.95	1.23	1.56	0.23	0.09	0.36	0.15	0.13	0.07	XP_020166293.1(wall-associated receptor kinase 2-like [Aegilops tauschii subsp. tauschii])
TraesCS1A02G016800	20.64	7.51	18.93	11.64	29.29	15.26	11.35	11.85	6.95	4.63	4.99	3.66	XP_020171144.1(probable glutathione S-transferase GSTU6 [Aegilops tauschii subsp. tauschii])
TraesCS1A02G016900	22.32	17.11	20.68	15.12	21.93	15.51	33.09	41.41	36.06	25.57	28.91	29.99	XP_020162836.1(phosphatidate cytidylyltransferase 1-like [Aegilops tauschii subsp. tauschii])
TraesCS1A02G017000	2.4	3.29	3.25	3.2	2.78	2.45	2.39	2.11	2.55	3.06	2.34	2.68	XP_020162839.1(serine/arginine-rich splicing factor SR45-like isoform X1 [Aegilops tauschii subsp. tauschii])
TraesCS1A02G017100	0	0	0	0	0	0	0	0	0	0	0	0	EMS62794.1(hypothetical protein TRIUR3_08119 [Triticum urartu])
TraesCS1A02G017200	0	0	0	0	0	0	0	0	0	0	0	0	XP_020195091.1(G-type lectin S-receptor-like serine/threonine-protein kinase SD2-5 [Aegilops tauschii subsp. tauschii])
TraesCS1A02G017300	1.67	1.35	2.15	13.64	14.97	8.7	3.2	1.06	0	1.29	0.8	0.17	EMS62793.1(putative glutathione S-transferase GSTU6 [Triticum urartu])
TraesCS1A02G017400	0.39	0	0	0	0	0	0	0	0.11	0	0.11	0	EMS62793.1(putative glutathione S-transferase GSTU6 [Triticum urartu])
TraesCS1A02G017500	0.46	0.35	0.11	0.24	0.13	0.53	1.01	0.79	0.4	0.25	0.09	0.64	XP_020195094.1(UPF0481 protein At3g47200-like [Aegilops tauschii subsp. tauschii])
TraesCS1A02G017600	0.1	0.12	0.02	0	0.03	0.02	0.22	0.03	0.11	0.05	0	0.08	BAK00004.1(predicted protein [Hordeum vulgare subsp. vulgare])
TraesCS1A02G017700	4.05	1.79	2.43	2.73	2.55	1.7	14.52	16.38	14.3	7.3	8.12	8.94	XP_020162842.1(wall-associated receptor kinase 2-like [Aegilops tauschii subsp. tauschii])
TraesCS1A02G017800	0.11	0.17	0.14	0.08	0.06	0.05	0.05	0.01	0.09	0.09	0.05	0.05	BAJ94404.1(predicted protein [Hordeum vulgare subsp. vulgare])
TraesCS1A02G017900	0.73	0.22	0.09	9.5	0.39	0.98	0.15	0.05	0.07	3.99	0.07	0.17	AAD44031.1(receptor-like kinase, partial [Hordeum vulgare subsp. vulgare])
TraesCS1A02G018000	0.12	0.03	0	4.02	0.1	0.28	0.1	0.05	0	1.94	0.04	0.14	XP_020180407.1(rust resistance kinase Lr10-like [Aegilops tauschii subsp. tauschii])
TraesCS1A02G018100	0	0	0	0	0	0	0	0.02	0	0.02	0	0	XP_020156837.1(G-type lectin S-receptor-like serine/threonine-protein kinase At2g19130 [Aegilops tauschii subsp. tauschii])
TraesCS1A02G018200	4.28	5.01	1.92	5.01	5.96	8.06	5.63	6.09	5.51	6.54	6.54	3.99	EMS64440.1(hypothetical protein TRIUR3_27624 [Triticum urartu])
TraesCS1A02G018300	1.74	2.16	1.6	0.97	1.17	1.14	2.03	2.36	4.82	1.54	3.04	1.5	XP_020171143.1(dirigent protein 2-like [Aegilops tauschii subsp. tauschii])
TraesCS1A02G018400	3.25	3.1	3.65	2.55	2.68	2.24	5.38	6.05	5.2	3.23	3.23	3.17	AAK20736.1(LRR19 [Triticum aestivum])
TraesCS1A02G018500	0.32	0.13	0.16	1.37	0.33	0.13	0.28	0.25	0.1	0.63	0.05	0.41	XP_020180403.1(LEAF RUST 10 DISEASE-RESISTANCE LOCUS RECEPTOR-LIKE PROTEIN KINASE-like 2.3 [Aegilops tauschii subsp. tauschii])
TraesCS1A02G018600	0.15	0.12	0.02	0.96	0.2	0.14	0.08	0.05	0.06	0.32	0.04	0.07	P93604.1(RecName: Full=Rust resistance kinase Lr10; AltName: Full=Probable receptor-like serine/threonine-protein kinase LRK10; Flags: Precursor)
TraesCS1A02G018700	0	0	0	0	0	0	0	0	0	0	0	0	XP_020180411.1(protein trichome birefringence-like 8 [Aegilops tauschii subsp. tauschii])
TraesCS1A02G018800	0.23	0.11	0.4	0.28	0.32	0.16	0.24	0.24	0.37	0.25	0.25	0.19	EMS52263.1(hypothetical protein TRIUR3_01524 [Triticum urartu])
TraesCS1A02G018900	5.47	4.32	4.12	3.93	4.73	4.25	4.32	3.31	4.08	4.32	3.33	3.78	XP_020180408.1(uncharacterized zinc finger protein At4g06634-like [Aegilops tauschii subsp. tauschii])
TraesCS1A02G019000	58.36	64.88	63.78	49.54	57.2	66.02	60.37	54.91	52.28	52.84	57.81	51.12	XP_015622696.1(PREDICTED: V-type proton ATPase 16 kDa proteolipid subunit [Oryza sativa Japonica Group])
TraesCS1A02G019100	0	0	0	0	0	0	0	0	0	0	0	0	CDM82065.1(unnamed protein product [Triticum aestivum])
TraesCS1A02G019200	10.5	9.71	9.09	11.71	9.53	8.84	6.96	7.68	6.92	5.8	5.63	7.37	XP_020180410.1(nuclear inhibitor of protein phosphatase 1 [Aegilops tauschii subsp. tauschii])
TraesCS1A02G019300	0	0	0	0	0	0	0	0	0	0	0	0	CDM80608.1(unnamed protein product [Triticum aestivum])
TraesCS1A02G019400	0	0	0	0	0	0	0	0	0	0	0	0	BAK04683.1(predicted protein [Hordeum vulgare subsp. vulgare])
TraesCS1A02G019500	0	0.03	0.06	0	0	0	0.12	0	0.14	0.16	0.06	0	XP_020162641.1(anthocyanidin 3-O-glucosyltransferase-like [Aegilops tauschii subsp. tauschii])
TraesCS1A02G019600	0	0.04	0	0	0	0.11	0.07	0	0.03	0.03	0	0.03	XP_020162638.1(anthocyanidin 3-O-glucosyltransferase-like [Aegilops tauschii subsp. tauschii])
TraesCS1A02G019700	0	0	0	0	0	0	0	0	0	0	0	0	AAW78918.2(nodulin-like protein [Triticum aestivum])
TraesCS1A02G019800	0	0	0	0	0.05	0	0	0	0	0.09	0	0	AAW78918.2(nodulin-like protein [Triticum aestivum])
TraesCS1A02G019900	0.07	0.08	0.03	0.03	0	0	0.03	0	0	0	0	0	XP_020162636.1(cytochrome P450 84A1-like [Aegilops tauschii subsp. tauschii])
TraesCS1A02G020000	136.65	196.96	101.54	131.54	105.27	184.94	58.78	39.81	49.72	33.93	50.44	79.42	XP_020162634.1(probable thionin-2.3 [Aegilops tauschii subsp. tauschii])
TraesCS1A02G020100	2.09	1.97	1.92	2.36	1.14	2.79	0.45	0	0.37	0.5	0.89	0.66	XP_020162639.1(thionin-like isoform X1 [Aegilops tauschii subsp. tauschii])
TraesCS1A02G020153	0	0	0	0	0	0	0	0	0.13	0	0	0	ACG63519.1(resistance protein RGA2 [Triticum dicoccoides])
TraesCS1A02G020200	0	0	0	0	0	0	0	0	0	0	0	0	AAW78917.1(nodulin-like protein [Triticum aestivum])
TraesCS1A02G020300	2.35	2.04	2.94	3	1.37	2.17	1.54	1.6	2.17	1.82	1.89	1.8	XP_020162644.1(protein Brevis radix-like 2 [Aegilops tauschii subsp. tauschii])
TraesCS1A02G020400	3.61	4.25	3.86	3.07	2.51	3.05	3.82	3.62	3.67	3.27	2.78	3.09	EMS61171.1(putative E3 ubiquitin-protein ligase HERC2 [Triticum urartu])
TraesCS1A02G020500	72.86	78.89	63.77	84.63	74.67	73.78	98.91	80.7	88.57	107.38	99.12	107.27	EEE62039.1(hypothetical protein OsJ_16821 [Oryza sativa Japonica Group])
TraesCS1A02G020600	2.93	4.04	4.32	3.42	3.17	3.48	4.54	3.25	3.78	3.63	2.82	3.56	XP_020179983.1(uncharacterized protein LOC109765606 [Aegilops tauschii subsp. tauschii])
TraesCS1A02G020700	1.13	1.14	0.6	0.69	0.66	0.92	0.98	0.86	1.02	0.61	0.72	0.61	EMS61174.1(Phosphatidylinositide phosphatase SAC1 [Triticum urartu])
TraesCS1A02G020800	0.03	0.02	0	2.4	0.43	0.22	0.12	0	0	0.23	0	0	XP_020175744.1(premnaspirodiene oxygenase-like [Aegilops tauschii subsp. tauschii])
TraesCS1A02G020900	2.08	1.25	0	0.76	0	1.79	0	0	1.76	0.95	1.29	1.01	EMS49717.1(hypothetical protein TRIUR3_15018 [Triticum urartu])
TraesCS1A02G021000	0	0	0	0	0	0	0	0	0	0	0	0	EMS49718.1(Bowman-Birk type trypsin inhibitor [Triticum urartu])
TraesCS1A02G021100	7.63	6.64	7.9	5	6.46	5.28	5.87	7.24	7.71	5.14	5.41	6.12	XP_020157342.1(malonyl-coenzyme A:anthocyanin 3-O-glucoside-6'-O-malonyltransferase-like [Aegilops tauschii subsp. tauschii])
TraesCS1A02G021200	4.72	2.97	4.73	6.39	4.3	3.59	3.79	4.51	5.96	4.88	5.24	5.69	XP_020157338.1(mechanosensitive ion channel protein 5-like [Aegilops tauschii subsp. tauschii])
TraesCS1A02G021300	0.15	0.37	0	0.7	0.45	0.27	0	0	0	0	0	0	EMS60659.1(hypothetical protein TRIUR3_05133 [Triticum urartu])
TraesCS1A02G021400	1.01	0	1.66	4.25	8.66	5.96	0	0	0	0	0	0	EMS60660.1(Bowman-Birk type trypsin inhibitor [Triticum urartu])
TraesCS1A02G021500	0	0	0	0	0	0	0	0	0	0	0	0	XP_020157341.1(myb-related protein P-like [Aegilops tauschii subsp. tauschii])
TraesCS1A02G021600	0	0	0	0	0.06	0	0	0.03	0	0.03	0	0	ACJ70085.1(cytochrome P450 [Hordeum vulgare subsp. vulgare])
TraesCS1A02G021700	0.01	0	0	0	0	0	0.01	0	0	0	0	0.01	EMS46571.1(Disease resistance protein RPM1 [Triticum urartu])
TraesCS1A02G021800	0.02	0.04	0	0.04	0	0.03	0.03	0.05	0.02	0.04	0.06	0.02	EMS46571.1(Disease resistance protein RPM1 [Triticum urartu])
TraesCS1A02G021900	0	0	0	0.15	0	0	0	0	0	0	0	0	PUZ53981.1(hypothetical protein GQ55_5G092800 [Panicum hallii var. hallii])
TraesCS1A02G022000	274.25	500.25	176.96	261.12	170.81	301.51	238.27	100.97	106.96	66.42	125.87	190.89	BAJ97206.1(predicted protein [Hordeum vulgare subsp. vulgare])
TraesCS1A02G022100	0	0	0	0	0	0	0	0	0	0	0	0	KQJ93043.1(hypothetical protein BRADI_3g02396v3 [Brachypodium distachyon])
TraesCS1A02G022200	0	0	0	0	0	0	0	0	0	0	0	0	KQJ93039.1(hypothetical protein BRADI_3g02392v3 [Brachypodium distachyon])
TraesCS1A02G022300	0	0	0	0	0	0	0	0	0	0	0	0	KQJ93043.1(hypothetical protein BRADI_3g02396v3 [Brachypodium distachyon])
TraesCS1A02G022400	0	0.08	0	0.11	0	0	0	0.05	0	0	0	0	XP_020200381.1(uncharacterized protein LOC109786211 [Aegilops tauschii subsp. tauschii])
TraesCS1A02G022500	5.1	4.12	4.44	4.79	4.34	3.48	4.97	4.13	4.54	3.81	3.86	4.46	EMS58702.1(hypothetical protein TRIUR3_07427 [Triticum urartu])
TraesCS1A02G022600	5.39	1.41	1.47	2.61	0.86	1.15	0.38	1.45	0.38	2.02	1.11	2.12	EMS59261.1(Protein transport protein Sec61 subunit gamma [Triticum urartu])
TraesCS1A02G022700	7.32	3.92	4.72	2.93	4.13	2.86	1.77	2.74	2.76	1.29	2.53	1.93	XP_015640588.1(PREDICTED: uncharacterized protein LOC107281144 [Oryza sativa Japonica Group])
TraesCS1A02G022800	9.24	6.2	6.84	4.2	4.27	4.95	1.71	2.69	2.51	1.21	1.79	1.72	BAK00109.1(predicted protein [Hordeum vulgare subsp. vulgare])
TraesCS1A02G022900	0	0	0	0	0	0	0	0	0	0	0	0	XP_020192419.1(F-box/FBD/LRR-repeat protein At5g22660-like [Aegilops tauschii subsp. tauschii])
TraesCS1A02G023000	0.87	0.85	1.11	0.92	2.18	1	1.04	1.56	0.73	1.22	1.98	0.95	XP_015640588.1(PREDICTED: uncharacterized protein LOC107281144 [Oryza sativa Japonica Group])
TraesCS1A02G023100	1.21	0.54	0.98	0.7	1.87	1.47	0.78	1.41	0.78	1.9	1.41	1.02	BAK00109.1(predicted protein [Hordeum vulgare subsp. vulgare])
TraesCS1A02G023200	3.76	3.29	3.43	1.61	1.95	2.11	5.49	6.12	7.73	4.1	3.86	2.75	XP_020198364.1(flavonol 3-sulfotransferase-like [Aegilops tauschii subsp. tauschii])
TraesCS1A02G023205	0	0	0.02	0	0.09	0	0.02	0	0.02	0	0	0.03	XP_020198367.1(pentatricopeptide repeat-containing protein At3g51320 [Aegilops tauschii subsp. tauschii])
TraesCS1A02G023300	28.62	27.18	21.47	19.94	25.45	29.23	16.91	17.54	14.96	7.92	14.78	19	XP_020198363.1(uncharacterized protein LOC109784175 [Aegilops tauschii subsp. tauschii])
TraesCS1A02G023400	3	2.55	2.87	2.83	2.73	2.21	1.76	2.47	2.6	2.04	1.52	2.31	XP_020198365.1(uncharacterized protein LOC109784178 isoform X1 [Aegilops tauschii subsp. tauschii])
TraesCS1A02G023500	0.07	0.08	0.05	0.04	0.06	0.02	0.07	0.08	0.12	0.06	0.13	0.05	XP_010231856.1(uncharacterized protein LOC100824488 [Brachypodium distachyon])
TraesCS1A02G023600	0.02	0.05	0.03	0.03	0.02	0.05	0.01	0.05	0.08	0.08	0.06	0.03	XP_010231856.1(uncharacterized protein LOC100824488 [Brachypodium distachyon])
TraesCS1A02G023700	0.53	0.53	0.67	0.62	1.06	0.41	1.31	0.71	1.54	2.42	0.79	1.31	XP_020152605.1(protein PHLOEM PROTEIN 2-LIKE A1-like [Aegilops tauschii subsp. tauschii])
TraesCS1A02G023800	10.65	8.6	9.53	8.46	7.89	7.93	10.33	12.2	10.7	8.78	9.18	8.17	XP_020152602.1(growth hormone-regulated TBC protein 1 [Aegilops tauschii subsp. tauschii])
TraesCS1A02G023900	0	0	0	0	0	0	0	0	0	0	0	0	EMS46061.1(hypothetical protein TRIUR3_04039 [Triticum urartu])
TraesCS1A02G024000	0	0	0	0	0	0	0	0	0	0	0	0	EMS46061.1(hypothetical protein TRIUR3_04039 [Triticum urartu])
TraesCS1A02G024100	0	0	0	0	0	0	0	0	0	0	0	0	XP_020156672.1(beta-galactosidase 1-like [Aegilops tauschii subsp. tauschii])
TraesCS1A02G024200	0	0	0	0	0	0	0	0	0	0	0	0	XP_020156664.1(uncharacterized protein LOC109741984 [Aegilops tauschii subsp. tauschii])
TraesCS1A02G024300	2.3	0.87	0.7	1.7	0.71	0.78	1.66	0.45	0.54	1.07	0.61	1.7	EMS54785.1(hypothetical protein TRIUR3_27210 [Triticum urartu])
TraesCS1A02G024400	0.02	0.12	0.03	0.15	0.01	0.07	0.27	0.13	0.35	0.22	0.28	0.26	XP_020156700.1(probable LRR receptor-like serine/threonine-protein kinase At3g47570 [Aegilops tauschii subsp. tauschii])
TraesCS1A02G024500	7.48	9.4	6.97	9.88	5.35	7.56	8.56	6.49	10.06	8.06	9.3	11.61	EMS63437.1(Transcription initiation factor IIA subunit 2 [Triticum urartu])
TraesCS1A02G024600	2.65	2.57	1.63	1.27	0.71	2.12	1.42	0.89	1.51	0.99	0.83	0.87	XP_020156701.1(protein DEHYDRATION-INDUCED 19 homolog 6-like [Aegilops tauschii subsp. tauschii])
TraesCS1A02G024700	2.58	2.7	2.85	3.42	3.21	3.31	2.19	2.2	2.29	2.06	1.73	2.92	XP_020156671.1(uncharacterized protein LOC109741991 [Aegilops tauschii subsp. tauschii])
TraesCS1A02G024800	0	0	0	0	0	0	0	0	0	0	0	0	KQK19105.1(hypothetical protein BRADI_1g46410v3 [Brachypodium distachyon])
TraesCS1A02G024900	0	0	0	0	0	0	0	0	0	0	0	0	PAN03749.1(hypothetical protein PAHAL_A00127 [Panicum hallii])
TraesCS1A02G025000	0	0	0	0	0	0	0	0	0	0	0	0	PAN03749.1(hypothetical protein PAHAL_A00127 [Panicum hallii])
TraesCS1A02G025100	11.47	13.64	9.72	11.47	9.96	16.53	10.24	7.32	7.82	7.45	7.17	7.94	EMS46004.1(50S ribosomal protein L22 [Triticum urartu])
TraesCS1A02G025200	4.84	4.75	4.13	6.55	4.79	4.58	7.01	6.21	8.95	8.84	9.4	7.67	XP_020156665.1(uncharacterized protein LOC109741986 [Aegilops tauschii subsp. tauschii])
TraesCS1A02G025300	0	0	0	0	0	0	0	0	0	0	0	0	KQK19105.1(hypothetical protein BRADI_1g46410v3 [Brachypodium distachyon])
TraesCS1A02G025400	0	0	0	0	0	0	0	0	0	0	0	0	XP_020188072.1(DEAD-box ATP-dependent RNA helicase 41 isoform X1 [Aegilops tauschii subsp. tauschii])
TraesCS1A02G025500	0.89	0.84	1.48	5.61	4.06	4.32	0.2	0.47	0.39	1.93	2.42	2.68	XP_020156667.1(disease resistance protein RPM1-like [Aegilops tauschii subsp. tauschii])
TraesCS1A02G025600	7.15	6.38	7.02	21.88	20.16	19.28	6.56	10.28	6.57	16.63	25.47	24.72	EMS48158.1(Disease resistance protein RPM1 [Triticum urartu])
TraesCS1A02G025700	0.92	1.16	0.49	1.27	0.67	1.01	0.92	0.63	0.74	0.93	0.72	1.03	XP_020156697.1(uncharacterized protein LOC109742023 [Aegilops tauschii subsp. tauschii])
TraesCS1A02G025800	0.93	1.08	0.57	0.82	2.23	1.39	2.96	3.97	4.33	2.93	4.23	2.61	XP_020166934.1(1-aminocyclopropane-1-carboxylate oxidase homolog 1-like [Aegilops tauschii subsp. tauschii])
TraesCS1A02G025900	6.2	6.84	5.93	5.04	6.26	4.91	4.85	6.03	4.84	3.87	4.8	5.18	XP_020156698.1(probable serine/threonine-protein kinase WNK2 isoform X1 [Aegilops tauschii subsp. tauschii])
TraesCS1A02G026000	0.81	2.46	0.93	1.12	0.61	1.14	1.65	1.47	1.21	0.51	0.8	0.54	XP_020156686.1(uncharacterized protein LOC109742009 [Aegilops tauschii subsp. tauschii])
TraesCS1A02G026100	0.07	0.32	0.17	0.42	0.47	0.18	0.35	0.22	0.29	0.51	0.17	0.13	XP_020193388.1(uncharacterized protein LOC109779189 [Aegilops tauschii subsp. tauschii])
TraesCS1A02G026200	16.05	12.63	16.56	32.52	36.69	27.62	19.22	31.3	19.1	26.82	40.35	37.41	EMS61126.1(Disease resistance protein RPM1 [Triticum urartu])
TraesCS1A02G026300	0.25	0.17	1.24	0.15	0.27	0.26	0.08	0.17	0.11	0.1	0.02	0.09	ALO61080.1(RGA1-G [Secale cereale])
TraesCS1A02G026400	2.84	3.43	2.85	3.78	3.25	3.39	3.3	3.08	3.06	3	2.63	2.8	EMS50303.1(Disease resistance protein RPP13 [Triticum urartu])
TraesCS1A02G026500	0	0	0	0	0	0	0	0	0	0	0	0	AML79727.1(TGW6 [Triticum aestivum])
TraesCS1A02G026600	0	0	0	0	0	0	0	0	0	0	0	0	EMS35653.1(hypothetical protein TRIUR3_26834 [Triticum urartu])
TraesCS1A02G026700	0	0	0.72	0.58	0	2.9	0	0	0	0	0	0	XP_003569106.1(subtilisin-chymotrypsin inhibitor CI-1B [Brachypodium distachyon])
TraesCS1A02G026800	0	0	0	0	0	0	0	0	0	0	0	0	EMS48066.1(Subtilisin-chymotrypsin inhibitor-2A [Triticum urartu])
TraesCS1A02G026900	0.12	0.05	0	0.05	0.25	0	0	0	0.05	0	0.11	0.19	PNT70936.1(hypothetical protein BRADI_2g20165v3, partial [Brachypodium distachyon])
TraesCS1A02G027000	0	0	0	0	0	0	0	0	0	0	0	0	XP_020193388.1(uncharacterized protein LOC109779189 [Aegilops tauschii subsp. tauschii])
TraesCS1A02G027100	0.1	0.08	0.05	0.03	0.03	0	0.03	0	0	0	0.03	0	CDM84978.1(unnamed protein product [Triticum aestivum])
TraesCS1A02G027200	9.32	10.69	8.35	11.73	8.97	8.05	11.84	8.03	10.79	12.48	10.73	11.05	BAK07005.1(predicted protein, partial [Hordeum vulgare subsp. vulgare])
TraesCS1A02G027300	52.63	54.35	43.31	46.63	56.94	54.12	43.55	38.97	45.57	30.97	49.02	35.85	XP_020156668.1(cysteine protease XCP1-like [Aegilops tauschii subsp. tauschii])
TraesCS1A02G027400	0	0	0	0	0	0	0	0	0	0	0	0	EMS57127.1(hypothetical protein TRIUR3_10794 [Triticum urartu])
TraesCS1A02G027500	0	0	0.07	0.24	0.15	0	0	0	0	0.15	0.03	0.04	EMS57126.1(hypothetical protein TRIUR3_10793 [Triticum urartu])
TraesCS1A02G027600	0	0	0.03	0.08	0	0	0.32	0.08	0	0.05	0.01	0.01	NP_001346594.1(putative translation elongation factor family protein [Zea mays])
TraesCS1A02G027700	0	0	0	0.12	0.09	0	0.23	0	0	0	0	0	EMS57125.1(hypothetical protein TRIUR3_10792 [Triticum urartu])
TraesCS1A02G027800	0	0	0.06	0	0	0	0	0	0	0	0	0	EMS57126.1(hypothetical protein TRIUR3_10793 [Triticum urartu])
TraesCS1A02G027900	0	0	0	0	0	0	0	0	0	0	0	0	XP_020156694.1(uncharacterized protein LOC109742020 [Aegilops tauschii subsp. tauschii])
TraesCS1A02G028000	0	0	0	0	0	0	0	0	0	0	0	0	EMS57126.1(hypothetical protein TRIUR3_10793 [Triticum urartu])
TraesCS1A02G028100	0	0	0	0	0	0	0	0	0	0	0	0	XP_003569106.1(subtilisin-chymotrypsin inhibitor CI-1B [Brachypodium distachyon])
TraesCS1A02G028200	0	0	0	0	0	1.02	0	0	0	0	0	0	EMS50344.1(Subtilisin-chymotrypsin inhibitor-2A [Triticum urartu])
TraesCS1A02G028300	0	0	0	0	0	0	0	0	0	0	0	0	XP_020201256.1(subtilisin-chymotrypsin inhibitor-2A-like [Aegilops tauschii subsp. tauschii])
TraesCS1A02G028400	1.33	1.88	0.99	1.66	1.31	1.4	1.83	0.87	0.92	0.86	0.82	1.39	AGQ17379.1(RGA1b [Aegilops tauschii])
TraesCS1A02G028500	0.44	0.69	0.45	0.87	0.81	0.45	0.58	0.49	0.65	0.78	0.44	0.45	EMS45849.1(Disease resistance protein RPP13 [Triticum urartu])
TraesCS1A02G028600	0.13	0.21	0.02	0.16	0.14	0.18	0.12	0.07	0.13	0.24	0.07	0.15	EMS45849.1(Disease resistance protein RPP13 [Triticum urartu])
TraesCS1A02G028700	0.21	0.18	0.28	0.24	0.14	0.12	0.07	0.07	0.02	0.06	0.04	0.04	AGQ17377.1(RGA1e-like protein [Triticum aestivum])
TraesCS1A02G028900	0.03	0.01	0.01	0.01	0	0.02	0	0	0.01	0.01	0	0	EMS45849.1(Disease resistance protein RPP13 [Triticum urartu])
TraesCS1A02G029000	0	0	0	0	0	0	0	0	0	0	0	0	XP_010233252.1(keratin-associated protein 5-1 [Brachypodium distachyon])
TraesCS1A02G029100	0.01	0.08	0.04	0.08	0.05	0.03	0.15	0	0.08	0.04	0	0.09	ADX06722.1(Mla1 [Triticum monococcum])
TraesCS1A02G029200	2.42	3.41	2.78	3.9	2.76	4.28	2.24	1.79	1.89	2.26	1.54	2.48	XP_020197780.1(pumilio homolog 1-like [Aegilops tauschii subsp. tauschii])
TraesCS1A02G029300	12.23	11.23	12.89	19.32	25.39	18.03	20.55	23.89	19.33	23.94	27.48	30.63	XP_020195801.1(CSC1-like protein At3g21620 [Aegilops tauschii subsp. tauschii])
TraesCS1A02G029400	0	0	0	0	0	0	0	0.02	0.02	0.02	0	0	XP_020195799.1(myosin heavy chain, skeletal muscle-like [Aegilops tauschii subsp. tauschii])
TraesCS1A02G029500	0.02	0	0	0	0	0	0.04	0	0.02	0	0.09	0	XP_020195800.1(uncharacterized acetyltransferase At3g50280-like [Aegilops tauschii subsp. tauschii])
TraesCS1A02G029600	0	0	0	0	0	0	0	0	0	0	0	0	XP_020198097.1(uncharacterized protein LOC109783932 [Aegilops tauschii subsp. tauschii])
TraesCS1A02G029700	0.53	0.59	0.74	1.37	2.05	1.42	0.23	0.37	0.3	0.64	0.52	0.51	EMS65197.1(Disease resistance protein RPM1 [Triticum urartu])
TraesCS1A02G029800	67.84	55.99	70.93	47.68	69.98	56.48	60.31	89.29	81.06	74.49	70.67	56.68	XP_020179053.1(E3 ubiquitin-protein ligase RDUF1-like [Aegilops tauschii subsp. tauschii])
TraesCS1A02G029900	0.02	0	0	0.09	0	0.02	0.12	0	0.02	0.02	0.04	0.02	XP_020179055.1(protein DETOXIFICATION 40-like [Aegilops tauschii subsp. tauschii])
TraesCS1A02G030000	0.16	0.34	0	0.12	0	0.05	0	0	0.05	0	0	0.05	XP_020179050.1(uncharacterized protein LOC109764668 [Aegilops tauschii subsp. tauschii])
TraesCS1A02G030100	0.14	0.19	0.19	0.28	0.36	0.43	0.21	0.19	0.33	0.37	0.38	0.28	BAJ86066.1(predicted protein [Hordeum vulgare subsp. vulgare])
TraesCS1A02G030200	0	0	0	0	0.04	0.02	0	0	0.03	0.03	0	0	XP_020198297.1(scarecrow-like protein 34 [Aegilops tauschii subsp. tauschii])
TraesCS1A02G030300	0.02	0	0	0	0.02	0.04	0	0.04	0	0	0	0.02	XP_020198289.1(scarecrow-like protein 34 [Aegilops tauschii subsp. tauschii])
TraesCS1A02G030400	0	0	0	0	0	0	0	0	0	0	0	0	EMS54424.1(putative caffeine synthase 2 [Triticum urartu])
TraesCS1A02G030500	3.67	3.88	3.06	5.08	3.76	3.89	2.14	2.67	2.46	2.57	2.7	2.97	XP_020171019.1(DEAD-box ATP-dependent RNA helicase 17 [Aegilops tauschii subsp. tauschii])
TraesCS1A02G030600	20.34	22.03	18.36	19.48	20.73	24.27	32.59	33.71	33.15	34.92	27.83	23.81	EMS54422.1(hypothetical protein TRIUR3_00723 [Triticum urartu])
TraesCS1A02G030700	0.56	0.48	0.31	0.49	0.3	0.41	0.26	0.6	0.49	0.32	0.37	0.33	XP_020171020.1(PGR5-like protein 1A, chloroplastic [Aegilops tauschii subsp. tauschii])
TraesCS1A02G030900	8.34	7.74	8.28	8.63	8.32	6.12	9.1	10.12	7.44	9.18	6.58	8.68	EMS45249.1(putative L-type lectin-domain containing receptor kinase S.7 [Triticum urartu])
TraesCS1A02G031000	0	0	0	0	0	0	0	0	0	0	0	0.03	EMS61017.1(hypothetical protein TRIUR3_28587 [Triticum urartu])
TraesCS1A02G031100	1.69	1	3.42	2.99	1.28	2.41	0.03	0.04	0	0	0	0.04	XP_020157151.1(ervatamin-B-like [Aegilops tauschii subsp. tauschii])
TraesCS1A02G031200	19.52	16.85	22.35	8.06	11.69	8.35	6.43	7.71	7.28	10.39	9.59	10.6	XP_020157135.1(probable serine/threonine-protein kinase PBL11 [Aegilops tauschii subsp. tauschii])
TraesCS1A02G031300	0.07	0.06	0.1	0.28	0.16	0.18	0.06	0.12	0.13	0.07	0.11	0.14	XP_020157140.1(protein NRT1/ PTR FAMILY 6.2 [Aegilops tauschii subsp. tauschii])
TraesCS1A02G031400	0	0	0	0	0.61	0	0	0	0	0	0	0	EMS66172.1(hypothetical protein TRIUR3_27007 [Triticum urartu])
TraesCS1A02G031500	0	0	0	0	0	0	0	0	0	0	0	0	EMS61017.1(hypothetical protein TRIUR3_28587 [Triticum urartu])
TraesCS1A02G031600	0	0	0	0.03	0	0.01	0.08	0.04	0	0	0.03	0.04	XP_020157157.1(protein Rf1, mitochondrial-like [Aegilops tauschii subsp. tauschii])
TraesCS1A02G031700	0.02	0	0.02	0.02	0.08	0.02	0	0	0.12	0.02	0.03	0.04	XP_020157157.1(protein Rf1, mitochondrial-like [Aegilops tauschii subsp. tauschii])
TraesCS1A02G031800	1.19	0.93	2.19	1.13	1.05	0.91	3.26	5.98	3.6	2.69	2.77	2.68	XP_020157154.1(probable LRR receptor-like serine/threonine-protein kinase At1g05700 [Aegilops tauschii subsp. tauschii])
TraesCS1A02G031900	0.19	0.12	0.22	0.07	0	0.05	1.73	4.65	2.12	2.38	3.74	2.65	XP_020157154.1(probable LRR receptor-like serine/threonine-protein kinase At1g05700 [Aegilops tauschii subsp. tauschii])
TraesCS1A02G032000	0	0	0	0	0	0	0	0.04	0	0	0	0.04	EMS46655.1(Eugenol O-methyltransferase [Triticum urartu])
TraesCS1A02G032100	0	0	0	0	0	0	0	0	0	0	0	0	XP_020154537.1(chalcone synthase 2 [Aegilops tauschii subsp. tauschii])
TraesCS1A02G032200	0.11	0.09	0.06	0.03	0.11	0.2	0.07	0.2	0.1	0.26	0.1	0.08	EMS46654.1(5-pentadecatrienyl resorcinol O-methyltransferase [Triticum urartu])
TraesCS1A02G032300	0	0	0	0	0	0	0	0	0	0.12	0	0	XP_020154537.1(chalcone synthase 2 [Aegilops tauschii subsp. tauschii])
TraesCS1A02G032400	0	0	0	0	0	0	0	0	0	0	0	0	XP_020183705.1(flavonoid O-methyltransferase-like protein Os11g0303600 [Aegilops tauschii subsp. tauschii])
TraesCS1A02G032500	4.03	1.62	0.42	0	0.49	0.43	0	2.77	2.14	0.46	0	0	EMS48178.1(hypothetical protein TRIUR3_24600 [Triticum urartu])
TraesCS1A02G032600	0.07	0.15	0.15	0.15	0.33	0.25	0.07	0.15	0.09	0.05	0.09	0.17	EMS59945.1(hypothetical protein TRIUR3_06163 [Triticum urartu])
TraesCS1A02G032700	0.45	0.64	0.63	0.77	0.66	0.61	0.52	0.33	0.51	0.28	0.43	0.67	XP_020153982.1(replication protein A 70 kDa DNA-binding subunit C-like [Aegilops tauschii subsp. tauschii])
TraesCS1A02G032800	0	0	0	0	0	0	0	0	0	0	0	0	XP_020183341.1(tyrosine decarboxylase 1-like [Aegilops tauschii subsp. tauschii])
TraesCS1A02G032900	0.09	0.13	0.06	0.63	0.25	0.49	0.18	0.07	0.06	0.13	0.08	0.18	XP_020189786.1(protein DETOXIFICATION 19-like isoform X1 [Aegilops tauschii subsp. tauschii])
TraesCS1A02G033000	4.92	5.69	5.15	4.16	5.05	4.5	5.91	5.34	7.08	6.31	5.94	5.61	XP_020173482.1(protein RAE1-like [Aegilops tauschii subsp. tauschii])
TraesCS1A02G033100	8.94	6.85	7.23	8.64	7.12	7.26	8.34	11.26	11.32	9.4	7.88	7.3	XP_020173483.1(putative F-box/LRR-repeat protein 23 [Aegilops tauschii subsp. tauschii])
TraesCS1A02G033200	5.87	5.34	7.28	9.96	11.38	10.07	14.25	16.95	16.13	22.5	20.62	18.28	XP_020191488.1(EGF domain-specific O-linked N-acetylglucosamine transferase-like [Aegilops tauschii subsp. tauschii])
TraesCS1A02G033288	0	0	0	0	0	0	0	0	0	0	0	0	AAT01617.1(omega gliadin [Triticum aestivum])
TraesCS1A02G033300	4.73	8.97	7.08	4.07	5.93	8.67	6.97	3.56	3.62	5.22	3.43	2.82	XP_020199787.1(mitochondrial import inner membrane translocase subunit Tim9-like [Aegilops tauschii subsp. tauschii])
TraesCS1A02G033400	0	0	0	0	0	0	0	0	0	0	0	0	EMS67690.1(hypothetical protein TRIUR3_33498 [Triticum urartu])
TraesCS1A02G033500	0.14	1.11	0.76	0.81	0.97	0.8	0.48	0.15	0.12	0.47	0.24	0.35	XP_020166374.1(outer envelope pore protein 16, chloroplastic-like [Aegilops tauschii subsp. tauschii])
TraesCS1A02G033501	0	0	0	0	0	0	0	0	0	0	0	0	None
TraesCS1A02G033600	1.82	2.58	0.68	1.78	1.17	2.12	2.25	1	1.04	0.77	0.8	1.66	XP_020166373.1(outer envelope pore protein 16, chloroplastic-like [Aegilops tauschii subsp. tauschii])
TraesCS1A02G033700	2.98	2.76	3.81	1.91	3.06	2.43	1.88	3.14	3	1.32	1.65	1.55	XP_020166378.1(putative protein phosphatase 2C 46 [Aegilops tauschii subsp. tauschii])
TraesCS1A02G033800	2.33	2.26	1.23	2.01	1.8	2.12	2.15	2.07	2.22	0.98	1.59	1.75	XP_020166376.1(pectin acetylesterase 5-like [Aegilops tauschii subsp. tauschii])
TraesCS1A02G033900	0	0	0	0	0	0	0	0	0	0	0	0	EEC72246.1(hypothetical protein OsI_05373 [Oryza sativa Indica Group])
TraesCS1A02G034000	0.06	0.49	0.1	0.33	0.79	0.49	2.93	4.72	3.63	2.47	2.88	3.94	EMS50372.1(hypothetical protein TRIUR3_05838 [Triticum urartu])
TraesCS1A02G034100	0.4	1.2	0.46	0.74	0.43	1.09	0.97	0.45	0.51	0.27	0.48	0.8	XP_020163143.1(calcium permeable stress-gated cation channel 1-like [Aegilops tauschii subsp. tauschii])
TraesCS1A02G034200	0	0	0	0	0	0	0	0	0	0	0	0	CDM86129.1(unnamed protein product [Triticum aestivum])
TraesCS1A02G034300	5.95	6.33	5.27	5.69	4.86	7.07	8.2	6.96	7.87	8.35	6.92	5.73	AGH18690.1(putative E3 ubiquitin-protein ligase [Triticum monococcum])
TraesCS1A02G034400	2.18	3.38	1.93	0	0	0	2.58	2.79	2.9	0	0	0	EMS66877.1(hypothetical protein TRIUR3_05566 [Triticum urartu])
TraesCS1A02G034500	0	0	0	0	0	0.03	0	0.1	0	0	0	0	XP_010229544.1(QWRF motif-containing protein 3 [Brachypodium distachyon])
TraesCS1A02G034600	0	0	0	0	0	0	0	0	0	0	0	0	EMS58552.1(Lecithin-cholesterol acyltransferase-like 1 [Triticum urartu])
TraesCS1A02G034700	0.24	0	0.1	0	0	0	0	0	0	0	0	0	EMS58552.1(Lecithin-cholesterol acyltransferase-like 1 [Triticum urartu])
TraesCS1A02G034800	0	0	0	0	0	0	0	0	0	0	0	0	EMS56741.1(hypothetical protein TRIUR3_34011 [Triticum urartu])
TraesCS1A02G034900	0.08	0.04	0.02	0	0.03	0.16	0.07	0.08	0.04	0.1	0.04	0	XP_020197084.1(obtusifoliol 14-alpha demethylase-like [Aegilops tauschii subsp. tauschii])
TraesCS1A02G035000	4.32	5.58	4.11	5.47	4.13	6.69	4.31	3.93	3.25	4.06	3.47	3.99	XP_020167374.1(nuclear pore complex protein NUP43 [Aegilops tauschii subsp. tauschii])
TraesCS1A02G035100	1.74	1.33	1.53	3.15	2.87	3.23	3.35	5.38	3.98	4.34	6.13	3.23	XP_020167371.1(probable clathrin assembly protein At4g32285 [Aegilops tauschii subsp. tauschii])
TraesCS1A02G035200	0.56	1.15	0.55	0.72	1.14	1.09	1.04	0.89	1.45	1.57	0.5	1.13	XP_020167377.1(dof zinc finger protein DOF3.6-like isoform X2 [Aegilops tauschii subsp. tauschii])
TraesCS1A02G035300	1.27	0.8	0.39	1.55	1.15	1.28	0.4	0.73	0.13	0.51	0.57	0.3	XP_020167368.1(uncharacterized protein LOC109752868 [Aegilops tauschii subsp. tauschii])
TraesCS1A02G035400	0.33	0.16	0	1.43	1.41	0.24	0.29	0.22	0.29	1.67	0.57	0.67	XP_020156683.1(uncharacterized protein LOC109742007 [Aegilops tauschii subsp. tauschii])
TraesCS1A02G035500	2.54	0.62	1.38	0.93	2.83	1.14	2.17	1.23	1.43	2.01	1.11	1.54	EMS65232.1(hypothetical protein TRIUR3_12653 [Triticum urartu])
TraesCS1A02G035600	13.63	12.6	13.9	30.38	20.57	21.35	3	5.67	7.49	7.35	6.88	6.27	XP_020167373.1(cysteine-rich repeat secretory protein 55-like [Aegilops tauschii subsp. tauschii])
TraesCS1A02G035700	2.24	1.02	1.91	1.94	2.28	1.51	0.99	1.77	1.12	0.84	1.14	1.16	XP_020197893.1(wall-associated receptor kinase 3-like [Aegilops tauschii subsp. tauschii])
TraesCS1A02G035800	342.13	359.15	347.15	268.59	351.14	374.85	420.56	338.32	356.34	357.14	380	351.25	BAJ85328.1(predicted protein, partial [Hordeum vulgare subsp. vulgare])
TraesCS1A02G035900	0.4	0.53	0.33	1.07	0.11	0.29	0.42	0.18	0.48	0.57	0.42	0.65	XP_020182733.1(disease resistance protein RPP13-like [Aegilops tauschii subsp. tauschii])
TraesCS1A02G036000	0	0	0	0	0	0	0	0	0	0	0	0	PUZ75319.1(hypothetical protein GQ55_1G150600 [Panicum hallii var. hallii])
TraesCS1A02G036100	22.11	15.24	27.21	14.89	23.41	16.86	50.14	35.17	44.09	56.69	40.75	59.56	XP_020199856.1(ACT domain-containing protein ACR9 isoform X1 [Aegilops tauschii subsp. tauschii])
TraesCS1A02G036200	0.19	0.08	0	0	0	0	0	0	0	0	0.04	0.1	XP_020199866.1(fatty-acid-binding protein 3, chloroplastic-like [Aegilops tauschii subsp. tauschii])
TraesCS1A02G036300	2.16	2.92	2.47	2.98	3	3.12	3.44	3.35	3.2	2.29	2.14	2.66	XP_020199876.1(hydroxyproline O-galactosyltransferase GALT6-like [Aegilops tauschii subsp. tauschii])
TraesCS1A02G036400	0	0	0	0	0	0	0	0	0	0	0	0	XP_020199887.1(F-box protein At5g07610-like isoform X1 [Aegilops tauschii subsp. tauschii])
TraesCS1A02G036500	0.05	0.02	0	0.06	0	0	0.02	0.09	0	0	0	0.03	XP_020199887.1(F-box protein At5g07610-like isoform X1 [Aegilops tauschii subsp. tauschii])
TraesCS1A02G036600	0	0	0	0	0	0	0	0	0	0	0	0	KQJ96262.1(hypothetical protein BRADI_3g22032v3 [Brachypodium distachyon])
TraesCS1A02G036700	0.98	1.29	0.56	0.61	1.22	0.73	1.31	0.79	0.7	1.01	1.11	1.3	XP_020199998.1(momilactone A synthase-like [Aegilops tauschii subsp. tauschii])
TraesCS1A02G036800	0.06	0.07	0.05	0.22	0	0	0.02	0	0.12	0.19	0.07	0.14	XP_020180715.1(uncharacterized protein LOC109766357 [Aegilops tauschii subsp. tauschii])
TraesCS1A02G036900	0	0	0	0	0	0	0	0	0	0	0	0	EMS65923.1(hypothetical protein TRIUR3_18422 [Triticum urartu])
TraesCS1A02G037000	0	0	0	0	0	0	0.06	0.11	0	0	0	0	EMS52525.1(hypothetical protein TRIUR3_16073 [Triticum urartu])
TraesCS1A02G037100	0	0	0	0	0	0	0	0	0	0	0	0	XP_020186539.1(F-box protein At5g49610-like [Aegilops tauschii subsp. tauschii])
TraesCS1A02G037200	0	0	0	0	0	0	0.08	0.2	0	0	0	0	XP_020173255.1(uncharacterized protein LOC109758798 [Aegilops tauschii subsp. tauschii])
TraesCS1A02G037300	0.3	0.34	0.23	0.27	0.04	0.27	1.25	2.04	2.01	1.33	1.44	1.18	XP_020173232.1(thaumatin-like protein 1b [Aegilops tauschii subsp. tauschii])
TraesCS1A02G037400	0.06	0.07	0.03	0.01	0.06	0.05	0.02	0.13	0.09	0.01	0.07	0.06	XP_020173231.1(cation/H(+) antiporter 20 [Aegilops tauschii subsp. tauschii])
TraesCS1A02G037500	0	0	0	0	0	0	0	0	0	0	0	0	EMS57331.1(3-ketoacyl-CoA synthase 5 [Triticum urartu])
TraesCS1A02G037600	0	0	0	0	0	0	0	0	0	0	0	0	XP_020173240.1(3-ketoacyl-CoA synthase 5-like [Aegilops tauschii subsp. tauschii])
TraesCS1A02G037700	7.91	6.78	7.7	47.37	36.92	34.84	16.92	23.77	23.49	38.25	51.76	42.84	XP_020173247.1(phenylalanine ammonia-lyase-like [Aegilops tauschii subsp. tauschii])
TraesCS1A02G037800	11.47	9.03	9.78	39.27	39.53	27.55	22.84	29.7	30.12	44.78	50.47	42.24	XP_020173238.1(phenylalanine ammonia-lyase-like [Aegilops tauschii subsp. tauschii])
TraesCS1A02G037900	12.31	15.46	11.87	14.82	10.65	12.35	9.49	7.13	14.48	11.49	7.56	9.97	EMS56539.1(hypothetical protein TRIUR3_07714 [Triticum urartu])
TraesCS1A02G038000	0	0	0	0	0	0	0	0	0	0	0	0	EMS50161.1(hypothetical protein TRIUR3_02955 [Triticum urartu])
TraesCS1A02G038100	25.95	35	28.89	32.12	18.78	47.69	19.24	14.13	20.99	16.59	20.65	28.07	XP_020173237.1(histone H2A.2.2 [Aegilops tauschii subsp. tauschii])
TraesCS1A02G038200	213.83	311.37	233.73	254.75	162.93	341.33	172.47	137.36	161.04	147.64	176.57	222.33	P02276.1(RecName: Full=Histone H2A.2.1)
TraesCS1A02G038300	0	0	0.09	0.08	0	0	0	0.11	0.27	0.1	0.17	0.1	XP_020173248.1(soluble inorganic pyrophosphatase 4-like [Aegilops tauschii subsp. tauschii])
TraesCS1A02G038400	2.73	3.16	2.71	3.29	2.87	4.23	2.8	2.36	2.33	2.29	2.02	3.06	XP_020190065.1(poly [ADP-ribose] polymerase 1 isoform X1 [Aegilops tauschii subsp. tauschii])
TraesCS1A02G038500	1.61	1.16	2.16	1.12	1.53	1.08	1.98	2.79	1.94	1.7	2.06	2	CDM81689.1(unnamed protein product [Triticum aestivum])
TraesCS1A02G038600	0.99	0.69	0.96	1.01	0.83	0.73	1.67	2.75	1.48	0.82	1.45	1.29	EMS59389.1(Putative disease resistance protein RGA4 [Triticum urartu])
TraesCS1A02G038800	0	0	0	0	0	0	0	0	0	0	0	0	EMS59390.1(hypothetical protein TRIUR3_03204 [Triticum urartu])
TraesCS1A02G038828	0	0	0	0	0	0	0	0	0	0	0	0	CUM44213.1(unnamed protein product [Triticum aestivum])
TraesCS1A02G039000	0	0	0	0	0	0	0	0	0	0	0	0	XP_020201502.1(defensin-2-like [Aegilops tauschii subsp. tauschii])
TraesCS1A02G039100	1.03	0.93	0.77	0.97	0.92	1.16	1.22	1.12	0.89	0.95	0.92	0.86	XP_020201512.1(uncharacterized protein LOC109787361 [Aegilops tauschii subsp. tauschii])
TraesCS1A02G039200	5.49	4.72	5.56	5.33	5.65	4.99	4.88	5.58	5.43	4.58	4.83	4.73	XP_020201506.1(protein MICRORCHIDIA 2-like isoform X1 [Aegilops tauschii subsp. tauschii])
TraesCS1A02G039300	2.44	2.31	2.36	2.79	2.69	2.48	1.34	1.22	1.14	1.14	1.31	1.66	XP_020197751.1(type I inositol polyphosphate 5-phosphatase 8-like isoform X1 [Aegilops tauschii subsp. tauschii])
TraesCS1A02G039400	8.89	6.74	8.04	10.84	9.78	9.57	9.18	8.38	8.16	8.94	9.1	8.21	XP_020161065.1(protein HGH1 homolog isoform X2 [Aegilops tauschii subsp. tauschii])
TraesCS1A02G039600	0	0	0	0	0	0	0	0	0	0	0	0	CDM86575.1(unnamed protein product [Triticum aestivum])
TraesCS1A02G039700	0	0	0	0	0	0	0	0	0	0	0	0	EMS50552.1(ABC transporter C family member 6 [Triticum urartu])
TraesCS1A02G039800	14.76	10.89	13.52	11.51	13.92	14.63	0.09	0.06	0	0.03	0	0.03	XP_020161066.1(3-ketoacyl-CoA synthase 12-like [Aegilops tauschii subsp. tauschii])
TraesCS1A02G039900	0	0	0	0	0	0	0	0	0	0	0	0.02	EMS60924.1(hypothetical protein TRIUR3_11897 [Triticum urartu])
TraesCS1A02G040000	0	0	0	0	0	0	0	0	0.07	0	0	0	EMS60925.1(hypothetical protein TRIUR3_11898 [Triticum urartu])
TraesCS1A02G040100	7.92	0	7.41	0.35	3.56	11.3	11.57	38.56	11.1	26.58	28.28	36.36	XP_020201498.1(zinc finger protein ZAT12-like [Aegilops tauschii subsp. tauschii])
TraesCS1A02G040200	2.62	1.29	2.79	0.18	1.02	0.71	21.96	18.13	25.79	30.13	25.72	42.09	XP_020201498.1(zinc finger protein ZAT12-like [Aegilops tauschii subsp. tauschii])
TraesCS1A02G040300	22.98	15.02	25.77	3.49	7.55	3.91	32.51	38.19	38.74	46.38	43.44	55.82	ACD02025.1(Q-type C2H2 zinc finger protein [Triticum aestivum])
TraesCS1A02G040400	8.09	8.94	9.15	9.18	6.84	8.58	6.01	6.17	6.17	5.22	5.32	7.12	XP_020201503.1(protein gar2-like [Aegilops tauschii subsp. tauschii])
TraesCS1A02G040500	15.04	24.31	16.99	18.92	14.08	27.4	15.59	11.62	11.01	13.1	13.81	14.34	XP_020201504.1(uncharacterized protein LOC109787357 [Aegilops tauschii subsp. tauschii])
TraesCS1A02G040600	33.71	31.81	37.81	32.65	34.77	28.6	28.03	33.04	29.82	28.77	33.95	29.47	EMS52088.1(Glucose-6-phosphate isomerase, cytosolic [Triticum urartu])
TraesCS1A02G040700	0	0	0	0.09	0	0.01	0.03	0	0.03	0.05	0	0	KQJ87782.2(hypothetical protein BRADI_4g13521v3 [Brachypodium distachyon])
TraesCS1A02G040800	0	0	0	0	0	0	0	0	0	0	0	0	EMS50161.1(hypothetical protein TRIUR3_02955 [Triticum urartu])
TraesCS1A02G040900	0	0	0	0	0	0	0	0	0	0	0	0	XP_020201487.1(3-ketoacyl-CoA synthase 5-like [Aegilops tauschii subsp. tauschii])
TraesCS1A02G041000	2.41	0	0	0.97	0	0	0	0	1.12	0	0	3.59	PUZ39256.1(hypothetical protein GQ55_9G272500 [Panicum hallii var. hallii])
TraesCS1A02G041100	0.54	0.84	0.62	1.35	0.26	1.09	0.3	0.31	0.67	0.52	0.34	0.88	XP_020162331.1(putative disease resistance RPP13-like protein 3 [Aegilops tauschii subsp. tauschii])
TraesCS1A02G041200	0	0	0	0	0	0	0	0	0	0	0	0	XP_020186952.1(subtilisin-chymotrypsin inhibitor CI-1B-like isoform X2 [Aegilops tauschii subsp. tauschii])
TraesCS1A02G041300	19.1	83.96	5.4	16.45	6.78	51.19	60.76	6.27	3.29	1.15	0.92	26.29	EMS48066.1(Subtilisin-chymotrypsin inhibitor-2A [Triticum urartu])
TraesCS1A02G041400	0	1.28	0.3	2.56	0.17	5.61	0.91	0.19	0	0	0	0	EMS48067.1(Subtilisin-chymotrypsin inhibitor-2A [Triticum urartu])
TraesCS1A02G041500	0	0	0	0	0	0	0	0	0	0	0	0	P16062.1(RecName: Full=Subtilisin-chymotrypsin inhibitor CI-1A)
TraesCS1A02G041600	0	0	0	0	0	0	0	0	0	0	0	0	EMS48067.1(Subtilisin-chymotrypsin inhibitor-2A [Triticum urartu])
TraesCS1A02G041700	22.32	15.36	19.27	11.73	14.83	13.13	37.28	57.38	46.6	22.25	40.69	32.07	XP_020160358.1(benzyl alcohol O-benzoyltransferase-like [Aegilops tauschii subsp. tauschii])
TraesCS1A02G041800	0	0	0	0	0	0	0.04	0	0	0	0	0	EMS57127.1(hypothetical protein TRIUR3_10794 [Triticum urartu])
TraesCS1A02G041900	0	0.06	0.03	0.08	0	0.06	0.32	0	0.06	0.04	0	0	EMS57125.1(hypothetical protein TRIUR3_10792 [Triticum urartu])
TraesCS1A02G042000	0	0	0	0	0	0	0	0	0	0	0	0	CDM85691.1(unnamed protein product [Triticum aestivum])
TraesCS1A02G042100	0	0	0	0.08	0	0	0	0	0	0.03	0	0	XP_020156694.1(uncharacterized protein LOC109742020 [Aegilops tauschii subsp. tauschii])
TraesCS1A02G042200	0	0	0	0	0	0	0	0	0	0	0	0	PHT30083.1(UDP-D-apiose/UDP-D-xylose synthase 2 [Capsicum baccatum])
TraesCS1A02G042300	0.03	0.08	0.04	0.08	0.07	0.09	0.02	0	0.02	0	0.02	0	XP_020174210.1(protein SAAL1-like [Aegilops tauschii subsp. tauschii])
TraesCS1A02G042400	0	0	0	0	0	0	0	0	0	0	0	0	XP_020174214.1(putative germin-like protein 9-2 [Aegilops tauschii subsp. tauschii])
TraesCS1A02G042500	0.42	0.57	0.4	0.57	0.44	1.01	0.48	0.25	0.23	0.24	0.24	0.3	EMS51154.1(Curved DNA-binding protein [Triticum urartu])
TraesCS1A02G042600	0	0.01	0	0	0.06	0	0	0	0.01	0	0.03	0	EMS61405.1(3'-N-debenzoyl-2'-deoxytaxol N-benzoyltransferase [Triticum urartu])
TraesCS1A02G042700	167.5	121.87	185.28	162.22	176.68	107.93	100.36	76.09	103.58	152.49	83.51	110.02	XP_020156198.1(myb-related protein MYBAS2-like [Aegilops tauschii subsp. tauschii])
TraesCS1A02G042800	0.16	0.27	0.23	0.05	0.07	0.24	0.52	0.36	0.41	0.19	0.29	0	XP_020156214.1(uncharacterized protein LOC109741536 isoform X1 [Aegilops tauschii subsp. tauschii])
TraesCS1A02G042900	0.34	0.73	0.68	0.43	0.26	0.49	0.66	0.68	0.42	0.25	0.48	0.83	XP_020156216.1(histone-lysine N-methyltransferase family member SUVH9-like [Aegilops tauschii subsp. tauschii])
TraesCS1A02G043000	0	0	0	0	0	0	0	0	0	0	0	0	XP_020156202.1(uncharacterized protein LOC109741522 [Aegilops tauschii subsp. tauschii])
TraesCS1A02G043100	3.91	3.7	2.15	2.02	2.1	4.88	3.92	3.91	4.14	3.52	2.64	2.47	XP_020156218.1(AT-hook motif nuclear-localized protein 23-like [Aegilops tauschii subsp. tauschii])
TraesCS1A02G043200	21.78	16.92	19.51	20.48	20	15.99	22.55	21.44	22.2	24.06	22.41	21.37	XP_020156205.1(coiled-coil domain-containing protein 130 [Aegilops tauschii subsp. tauschii])
TraesCS1A02G043300	4.1	2.11	3.11	2.65	1.84	2.94	3.46	5.03	4.91	2.58	4.93	5.55	XP_020156206.1(protein FON2 SPARE1-like [Aegilops tauschii subsp. tauschii])
TraesCS1A02G043400	0	0.03	0	0	0	0	0	0	0	0	0	0	XP_020156208.1(fibronectin type 3 and ankyrin repeat domains protein 1-like isoform X1 [Aegilops tauschii subsp. tauschii])
TraesCS1A02G043500	0	0	0.04	0	0	0	0	0	0	0	0	0	XP_020156212.1(uncharacterized protein LOC109741531 [Aegilops tauschii subsp. tauschii])
TraesCS1A02G043600	17.58	17.73	15.46	15.55	16.09	16.99	16.9	15.52	15.4	19.02	19	16.13	XP_020156213.1(uncharacterized protein LOC109741532 [Aegilops tauschii subsp. tauschii])
TraesCS1A02G043700	0.4	0	0.43	2.42	0.4	0.36	0.17	0.11	0.17	0	0	0	XP_020146692.1(citrate-binding protein-like [Aegilops tauschii subsp. tauschii])
TraesCS1A02G043800	0	0	0	0	0	0	0	0	0	0	0	0	XP_020146694.1(uncharacterized protein LOC109731930 [Aegilops tauschii subsp. tauschii])
TraesCS1A02G043900	0.66	0.24	0.29	8.7	2.6	1.46	0.6	0.19	0.28	0.45	0.23	0.49	XP_020156220.1(laccase-25-like isoform X2 [Aegilops tauschii subsp. tauschii])
TraesCS1A02G044000	0.1	0	0.06	0.56	0.17	0.06	0.21	0.11	0.47	0.3	0.21	0.2	XP_020156211.1(uncharacterized protein LOC109741530 [Aegilops tauschii subsp. tauschii])
TraesCS1A02G044100	0	0.04	0	0	0	0	0	0	0	0	0	0	XP_020156211.1(uncharacterized protein LOC109741530 [Aegilops tauschii subsp. tauschii])
TraesCS1A02G044200	5.32	5.97	4.04	6.29	4.66	5.21	5.87	5.79	6.7	5.76	6.82	6.69	XP_020146704.1(protein transport protein SEC13 homolog B-like [Aegilops tauschii subsp. tauschii])
TraesCS1A02G044300	0.38	0	0.32	0	0	0.34	0.16	0.51	0.53	0.71	0.32	0.19	EMS57013.1(hypothetical protein TRIUR3_21910 [Triticum urartu])
TraesCS1A02G044400	0	0	0	0	0	0	0	0	0	0	0	0	XP_020146702.1(protein ACCELERATED CELL DEATH 6-like [Aegilops tauschii subsp. tauschii])
TraesCS1A02G044500	18.45	17.8	17.59	17.45	15.57	15.26	17.44	17.35	16.69	15.65	14.43	15.61	XP_020155830.1(uncharacterized protein LOC109741174 isoform X1 [Aegilops tauschii subsp. tauschii])
TraesCS1A02G044600	31.36	26.24	25.33	26.45	25.09	20.47	14.95	16.4	15.58	16.13	14.17	15.42	XP_020155832.1(dihydroneopterin aldolase 2-like [Aegilops tauschii subsp. tauschii])
TraesCS1A02G044700	0	0	0	0	0	0	0	0	0	0	0	0	XP_020165062.1(uncharacterized protein LOC109750513 [Aegilops tauschii subsp. tauschii])
TraesCS1A02G044800	6.21	6.61	6.35	6.63	6.09	6.82	6.32	5.45	6.09	6.04	5.45	6.56	XP_020165068.1(UDP-galactose/UDP-glucose transporter 5-like [Aegilops tauschii subsp. tauschii])
TraesCS1A02G044900	0.08	0	0.07	0	0	0	0	0	0	0	0	0	XP_020165066.1(MADS-box transcription factor 23-like isoform X2 [Aegilops tauschii subsp. tauschii])
TraesCS1A02G045000	0.19	0.83	0	0.29	0.19	0.5	0.24	0	0.08	0.27	0	0.37	XP_020165070.1(MADS-box transcription factor 23-like [Aegilops tauschii subsp. tauschii])
TraesCS1A02G045100	0	0	0	0	0	0	0	0	0	0	0	0	XP_020165063.1(putative F-box/FBD/LRR-repeat protein At5g22610 [Aegilops tauschii subsp. tauschii])
TraesCS1A02G045300	7.34	6.82	8.52	7.79	7.06	5.98	5.66	6.48	6.16	4.26	3.15	4.94	ACB05479.1(MAP kinase phosphatase [Triticum turgidum subsp. durum])
TraesCS1A02G045400	11.72	11.77	10.17	8.64	8.31	10.17	17.38	19.24	16.69	12.28	15.63	11.73	XP_020173873.1(beta-hexosaminidase 1 [Aegilops tauschii subsp. tauschii])
TraesCS1A02G045500	0	0	0	0	0	0	0	0	0	0	0	0	EMS64205.1(hypothetical protein TRIUR3_33484 [Triticum urartu])
TraesCS1A02G045600	0	0	0	0	0	0	0	0	0	0	0	0	XP_015611513.1(PREDICTED: uncharacterized protein LOC107276585 [Oryza sativa Japonica Group])
TraesCS1A02G045700	34.4	35.12	32.21	28.4	33.68	29.82	46.84	49.87	61.61	31.39	54.43	39.98	XP_020196644.1(glutathione S-transferase DHAR2-like [Aegilops tauschii subsp. tauschii])
TraesCS1A02G045800	7.37	8.86	5.43	4.47	5.53	5.11	5.97	5.38	4.83	3.13	5.14	3.51	XP_020196645.1(legumin B-like [Aegilops tauschii subsp. tauschii])
TraesCS1A02G045900	0	0	0	0	0	0	0	0	0	0	0	0	XP_020149992.1(uncharacterized protein LOC109735192 [Aegilops tauschii subsp. tauschii])
TraesCS1A02G046000	0	0	0	0	0	0	0	0	0	0	0	0	BAK02575.1(predicted protein, partial [Hordeum vulgare subsp. vulgare])
TraesCS1A02G046100	0.59	0.51	0.47	0.71	0.46	0.5	0.31	0.36	0.18	0.12	0.22	0.37	EMS59395.1(hypothetical protein TRIUR3_07024 [Triticum urartu])
TraesCS1A02G046300	1.12	0.95	0.89	1.78	0.75	0.9	1.13	1.08	0.7	0.58	0.54	0.93	XP_020178414.1(nudix hydrolase 9 [Aegilops tauschii subsp. tauschii])
TraesCS1A02G046400	0.13	0.21	0.06	0.12	0.17	0.04	0.22	0.28	0.07	0.12	0.44	0.3	XP_020187521.1(protein trichome birefringence-like 10 isoform X1 [Aegilops tauschii subsp. tauschii])
TraesCS1A02G046500	6.89	7.49	7.18	7.27	6.28	6.18	6.49	7.92	6.45	6.13	5.05	6.39	EMS46104.1(hypothetical protein TRIUR3_17287 [Triticum urartu])
TraesCS1A02G046600	20.3	17.74	19.6	20.67	23.78	17.04	32.42	25.59	29.49	30.4	28.34	26.85	XP_020187520.1(E3 UFM1-protein ligase 1 homolog [Aegilops tauschii subsp. tauschii])
TraesCS1A02G046700	0.43	0.21	0.11	0.41	0.22	0.16	0.19	0.23	0.41	0.42	0.19	0.22	EMS58312.1(hypothetical protein TRIUR3_18199 [Triticum urartu])
TraesCS1A02G046800	3.66	2.96	3.7	3.23	4.96	3.93	6.42	7.33	7.84	6.01	4.28	3	XP_020183649.1(UPF0769 protein C21orf59 homolog [Aegilops tauschii subsp. tauschii])
TraesCS1A02G046900	0.65	1.06	0.82	1.45	0.58	1.66	1.07	0.87	1.7	1.16	1	1.31	XP_020183641.1(probable membrane-associated kinase regulator 3 [Aegilops tauschii subsp. tauschii])
TraesCS1A02G047000	14.63	18.69	17.16	15.07	16.01	16.02	19.1	21.86	16.09	18.45	17.43	19.59	XP_020189406.1(calcium-transporting ATPase 4, endoplasmic reticulum-type-like [Aegilops tauschii subsp. tauschii])
TraesCS1A02G047100	0	0	0	0	0	0	0	0	0	0	0	0	CDM82739.1(unnamed protein product [Triticum aestivum])
TraesCS1A02G047200	0.68	0.92	0.93	1.12	0.66	0.85	0.86	0.81	0.65	0.66	0.71	0.65	XP_020172632.1(putative potassium transporter 12 isoform X1 [Aegilops tauschii subsp. tauschii])
TraesCS1A02G047300	0.1	0.08	0	0.02	0.05	0	0.04	0	0	0.03	0.11	0	XP_020172641.1(geraniol 8-hydroxylase-like [Aegilops tauschii subsp. tauschii])
TraesCS1A02G047400	0	0	0	0	0	0	4.82	4.43	1.28	5.2	5.55	3.49	XP_020172640.1(uncharacterized protein LOC109758202 [Aegilops tauschii subsp. tauschii])
TraesCS1A02G047500	3.97	3.65	3.88	4.16	3.95	3.21	5.29	4.79	4.81	4.09	5.03	4.23	XP_020159647.1(uncharacterized protein LOC109744923 isoform X1 [Aegilops tauschii subsp. tauschii])
TraesCS1A02G047700	0	0	0	0	0	0.03	0	0	0	0	0	0	XP_003571510.2(UDP-glycosyltransferase 83A1 [Brachypodium distachyon])
TraesCS1A02G048000	0.43	0.77	0.6	0.93	0.75	0.67	1	0.95	1.13	0.79	0.96	0.62	XP_020159645.1(L-type lectin-domain containing receptor kinase IV.1-like [Aegilops tauschii subsp. tauschii])
TraesCS1A02G048100	0.93	0.68	0.98	2.72	2.49	1.11	2.02	2.12	1.43	1.34	1.44	1.02	EMS46625.1(L-type lectin-domain containing receptor kinase IV.1 [Triticum urartu])
TraesCS1A02G048200	0	0	0	0.04	0	0	0.02	0	0	0	0	0	XP_020162195.1(uncharacterized protein LOC109747568 [Aegilops tauschii subsp. tauschii])
TraesCS1A02G048300	0	0	0	0	0	0	0	0	0	0	0	0	PNT73701.1(LOW QUALITY PROTEIN: hypothetical protein BRADI_2g62580v3 [Brachypodium distachyon])
TraesCS1A02G048400	0	0	0	0	0	0	0	0	0	0	0	0	XP_020197937.1(ankyrin-3-like [Aegilops tauschii subsp. tauschii])
TraesCS1A02G048500	0	0	0	0	0	0	0	0	0	0	0	0	EMS54719.1(Ankyrin-3 [Triticum urartu])
TraesCS1A02G048600	0.7	0.36	1.09	1.3	1.15	1.03	1.4	0.79	0.83	1.54	0.54	0.15	XP_020163320.1(protein GLE1-like isoform X1 [Aegilops tauschii subsp. tauschii])
TraesCS1A02G048700	24.76	30.6	26.07	17.67	19.76	29.67	126.6	156.09	130.63	85.32	100.89	41.61	XP_020180414.1(non-specific lipid-transfer protein-like protein At2g13820 [Aegilops tauschii subsp. tauschii])
TraesCS1A02G048800	0	0	0	0	0	0	0	0	0	0	0	0	EMS48157.1(hypothetical protein TRIUR3_05605 [Triticum urartu])
TraesCS1A02G048900	0.24	0.41	0.26	0.1	0.06	0.29	0.48	0.33	0.37	0.64	0.63	0.37	XP_020180413.1(uncharacterized protein LOC109766056 [Aegilops tauschii subsp. tauschii])
TraesCS1A02G049000	0.07	0	0.06	0.2	0	0	0	0.07	0.11	0	0	0	XP_020186077.1(uncharacterized protein LOC109771788 [Aegilops tauschii subsp. tauschii])
TraesCS1A02G049100	26.65	58.55	16.52	41.74	19.69	39.29	38.14	15.95	25.84	10.1	20.29	20.65	XP_020196962.1(protein RAFTIN 1B-like [Aegilops tauschii subsp. tauschii])
TraesCS1A02G049200	0	0	0	0	0	0	0	0	0	0	0	0	EMS61551.1(NADH-ubiquinone oxidoreductase chain 2 [Triticum urartu])
TraesCS1A02G049300	1.49	2.11	1.54	2.36	1.49	2.49	2.04	1.35	1.38	1.11	1.17	1.43	XP_020196969.1(nuclear pore complex protein NUP107 [Aegilops tauschii subsp. tauschii])
TraesCS1A02G049400	0	0	0	0	0	0	0	0	0	0	0	0	BAK08254.1(predicted protein [Hordeum vulgare subsp. vulgare])
TraesCS1A02G049500	0	0	0	0	0	0	0	0	0	0	0	0	XP_020191757.1(dapper homolog 3-like [Aegilops tauschii subsp. tauschii])
TraesCS1A02G049600	2.07	1.93	2.09	3.19	2.86	1.54	6.52	7.1	8.2	6.78	6.53	7.58	XP_020198098.1(ABC transporter G family member 5-like [Aegilops tauschii subsp. tauschii])
TraesCS1A02G049700	18.3	13.72	16.29	17.25	16.74	14.06	17.67	16.3	16.54	20.06	16.18	18.24	XP_020196971.1(serine/arginine-rich splicing factor RS2Z33-like isoform X2 [Aegilops tauschii subsp. tauschii])
TraesCS1A02G049800	0.1	0.39	0.05	0.02	0.06	0.09	0.26	0.11	0.17	0	0.02	0.02	XP_020153655.1(glucan endo-1,3-beta-glucosidase 11-like isoform X1 [Aegilops tauschii subsp. tauschii])
TraesCS1A02G049900	0	0	0	0.01	0	0	0	0	0	0	0	0	EMS46022.1(hypothetical protein TRIUR3_35011 [Triticum urartu])
TraesCS1A02G050000	0	0	0	0	0	0	0	0	0	0	0	0	XP_020198097.1(uncharacterized protein LOC109783932 [Aegilops tauschii subsp. tauschii])
TraesCS1A02G050100	58.87	44.93	51.65	33.32	44.2	32.79	53.27	66.67	53.56	35.78	50.99	47.15	XP_020187038.1(alcohol dehydrogenase-like 4 [Aegilops tauschii subsp. tauschii])
TraesCS1A02G050200	0	0	0	0.44	0.07	0.25	0.02	0	0	0.32	0	0	XP_020196230.1(aromatic-L-amino-acid decarboxylase-like [Aegilops tauschii subsp. tauschii])
TraesCS1A02G050300	0	0.59	0.05	0.04	0.17	0.15	0.05	0	0.15	0	0.1	0	EMS49336.1(hypothetical protein TRIUR3_05731 [Triticum urartu])
TraesCS1A02G050400	1.53	1.64	0.95	0.64	0.92	1.28	0.09	0.59	0.42	0.49	0.21	0.98	XP_020198484.1(bidirectional sugar transporter SWEET14-like [Aegilops tauschii subsp. tauschii])
TraesCS1A02G050500	0	0	0	0	0	0	0	0	0	0	0	0	XP_020174144.1(uncharacterized protein LOC109759720 isoform X3 [Aegilops tauschii subsp. tauschii])
TraesCS1A02G050600	0	0.3	0.16	0.07	0.09	0.17	1.3	0.71	1.54	2.17	1.29	1.59	EMS49334.1(Defensin-like protein [Triticum urartu])
TraesCS1A02G050700	0	0	0.08	0	0.16	0	0.45	0	0	0.08	0.05	0.17	ACV84385.1(defensin precursor [Triticum turgidum subsp. durum])
TraesCS1A02G050800	0	0	0	0	0	0	0	0	0	0	0	0	AIA66989.1(defensin [Triticum aestivum])
TraesCS1A02G050900	4.01	6.06	6.23	6.5	3.77	4	2.13	0.87	2.19	0.73	1.25	1.5	AIA66989.1(defensin [Triticum aestivum])
TraesCS1A02G051000	0	0	0	0	0	0	0	0	0	0	0	0	EMS64597.1(hypothetical protein TRIUR3_12507 [Triticum urartu])
TraesCS1A02G051100	0.17	0.12	0.15	0.27	0.2	0.07	0.21	0.13	0.06	0.1	0.04	0.07	XP_020195641.1(F-box/LRR-repeat protein 14-like [Aegilops tauschii subsp. tauschii])
TraesCS1A02G051200	3.62	3.67	3.71	5.94	4.25	4.22	5.85	6.3	5.91	7.29	7.76	5.03	EMS56743.1(hypothetical protein TRIUR3_13721 [Triticum urartu])
TraesCS1A02G051300	13.22	15.46	12.28	14.34	14.5	14.32	33.89	33.49	33.3	39.5	30.6	32.45	XP_020189894.1(WEB family protein At5g16730, chloroplastic-like [Aegilops tauschii subsp. tauschii])
TraesCS1A02G051400	0.11	0.28	0.09	0.13	0.11	0.14	0.54	0.34	0.23	0.22	0.16	0.12	EMS53229.1(hypothetical protein TRIUR3_13537 [Triticum urartu])
TraesCS1A02G051500	15.84	12.88	16.49	19.48	18.06	14.95	17.34	18.36	16.39	16.97	18.04	18.49	XP_020189891.1(uncharacterized protein OsI_027940-like [Aegilops tauschii subsp. tauschii])
TraesCS1A02G051600	0.16	0.26	0.17	0.28	0.1	0.18	0.05	0.09	0.15	0.17	0.1	0.18	EMS57860.1(hypothetical protein TRIUR3_20716 [Triticum urartu])
TraesCS1A02G051700	198.69	146.61	188.75	279.86	326.71	241.52	200.23	267.75	229.83	283.13	338.69	344.13	EMS65097.1(hypothetical protein TRIUR3_16979 [Triticum urartu])
TraesCS1A02G051800	6.07	8.77	9.5	1.63	3.73	3.2	4.3	4.36	4.76	5.24	5.23	2.43	XP_020164097.1(UPF0014 membrane protein STAR2 [Aegilops tauschii subsp. tauschii])
TraesCS1A02G051900	11.63	19	21.94	14.02	15.69	16.85	19.79	25.21	23.62	20.17	16.38	17.25	EMS65098.1(hypothetical protein TRIUR3_16980 [Triticum urartu])
TraesCS1A02G052000	0	0	0	0	0	0	0	0	0	0	0	0	ANW82320.1(WUSCHEL-Like-B1 [Triticum aestivum])
TraesCS1A02G052100	3.12	3.92	2.78	3.85	3.08	2.7	3.95	2.87	3.27	2.93	2.03	2.99	EMS65552.1(Calreticulin [Triticum urartu])
TraesCS1A02G052200	11.77	13.78	12.43	14.28	13.97	13.13	15.97	15.53	12.95	13.74	13.06	14.08	XP_020180335.1(uncharacterized protein LOC109765977 [Aegilops tauschii subsp. tauschii])
TraesCS1A02G052300	0.82	2.19	0.98	1.33	1.07	1.97	1.05	0.97	1.22	0.71	1.28	1.38	XP_020164153.1(GDSL esterase/lipase LIP-4-like [Aegilops tauschii subsp. tauschii])
TraesCS1A02G052400	1.13	0.56	0.96	0.44	0.42	0	0.49	0.15	0.01	0.13	0.36	0	EMS60220.1(hypothetical protein TRIUR3_23378 [Triticum urartu])
TraesCS1A02G052500	0	0	0	0	0	0	0	0	0	0	0	0	XP_020164183.1(CASP-like protein 4D1 [Aegilops tauschii subsp. tauschii])
TraesCS1A02G052600	0	0	0	0	0	0	0	0	0	0	0	0	XP_020164208.1(putative germin-like protein 2-1 [Aegilops tauschii subsp. tauschii])
TraesCS1A02G052700	0	0	0	0	0.1	0	0	0	0	0	0	0	XP_020164208.1(putative germin-like protein 2-1 [Aegilops tauschii subsp. tauschii])
TraesCS1A02G052800	0	0	0	0	0	0	0	0	0	0	0	0	XP_020164183.1(CASP-like protein 4D1 [Aegilops tauschii subsp. tauschii])
TraesCS1A02G052900	0.08	0.07	0.07	0.5	1.38	0.29	0	0.26	0	0.31	0.07	0	EMS53398.1(Putative germin-like protein 2-1 [Triticum urartu])
TraesCS1A02G053000	0.16	0.13	0	0.79	0.32	0.61	0	0.09	0.14	0.15	0.35	0.32	EMS53399.1(Putative germin-like protein 2-1 [Triticum urartu])
TraesCS1A02G053100	0	0	0	0	0.2	0	0	0	0	0	0	0	XP_020150448.1(putative germin-like protein 2-1 [Aegilops tauschii subsp. tauschii])
TraesCS1A02G053200	0	0	0	0	0	0	0	0	0	0	0	0	EMS47965.1(hypothetical protein TRIUR3_34108 [Triticum urartu])
TraesCS1A02G053300	0	0	0	0	0	0	0	0	0	0	0	0	XP_020188271.1(uncharacterized protein LOC109773959 [Aegilops tauschii subsp. tauschii])
TraesCS1A02G053400	0.04	0.11	0.04	0.12	0.08	0.18	0.04	0.13	0.07	0	0.14	0.04	XP_014757800.1(uncharacterized protein LOC106866685 [Brachypodium distachyon])
TraesCS1A02G053500	0	0	0	0	0	0	0	0	0	0	0	0	XP_020188271.1(uncharacterized protein LOC109773959 [Aegilops tauschii subsp. tauschii])
TraesCS1A02G053600	0.29	0.43	0.48	0.37	0.18	0.46	0.35	0.24	0.21	0.39	0.18	0.43	XP_014757800.1(uncharacterized protein LOC106866685 [Brachypodium distachyon])
TraesCS1A02G053700	0.14	0	0	0.28	0	0	0.13	0	0	0	0	0	XP_020188267.1(ubiquitin-activating enzyme E1 3-like [Aegilops tauschii subsp. tauschii])
TraesCS1A02G053800	0	0	0	0	0	0	0	0	0	0	0	0	XP_020188271.1(uncharacterized protein LOC109773959 [Aegilops tauschii subsp. tauschii])
TraesCS1A02G054000	1.96	2.36	1.94	1.97	2.29	3.04	2.91	2.8	3.37	2.6	2.41	1.78	XP_020188266.1(protein SENSITIVITY TO RED LIGHT REDUCED 1 [Aegilops tauschii subsp. tauschii])
TraesCS1A02G054200	0	0	0	0	0	0	0	0	0	0	0	0	XP_020188271.1(uncharacterized protein LOC109773959 [Aegilops tauschii subsp. tauschii])
TraesCS1A02G054300	6.45	6	4.6	7.28	8.01	8.19	7.17	6.61	7.51	6.11	7.2	6.89	EMS52007.1(hypothetical protein TRIUR3_26459 [Triticum urartu])
TraesCS1A02G054400	6.2	7.42	6.18	7.57	6.67	7.11	10.35	10.12	8.7	9.31	7.54	8.99	XP_020149311.1(kinesin-like protein KIN-5A [Aegilops tauschii subsp. tauschii])
TraesCS1A02G054500	0	0.03	0	0	0	0	0	0	0	0	0	0	EMS62106.1(Protein Rf1, mitochondrial [Triticum urartu])
TraesCS1A02G054600	0	0	0	0	0	0	0	0	0	0	0	0	EMS62106.1(Protein Rf1, mitochondrial [Triticum urartu])
TraesCS1A02G054700	0	0.06	0	0.06	0.07	0.02	0.11	0.02	0.02	0.06	0.03	0.02	XP_020153653.1(protein Rf1, mitochondrial-like [Aegilops tauschii subsp. tauschii])
TraesCS1A02G054800	0	0	0	0.02	0	0	0	0	0	0	0.04	0	EMS62740.1(Protein Rf1, mitochondrial [Triticum urartu])
TraesCS1A02G054900	6	4.18	5.9	6.74	5.8	3.03	6.65	6.44	5.28	5.83	3.72	4.58	XP_003566649.1(transcription factor IIIA isoform X1 [Brachypodium distachyon])
TraesCS1A02G055000	2.31	2.31	2.17	1.95	3.06	1.92	2.22	3.6	2.81	2.12	2.18	2	XP_020149301.1(thylakoid membrane protein TERC, chloroplastic [Aegilops tauschii subsp. tauschii])
TraesCS1A02G055100	0	0	0.12	0	0	0	0	0	0	0	0	0	XP_020149301.1(thylakoid membrane protein TERC, chloroplastic [Aegilops tauschii subsp. tauschii])
TraesCS1A02G055200	18.29	16.46	18.09	14.99	17.44	13.37	23.35	29.24	24.27	18.95	21.23	22.83	EMS58034.1(hypothetical protein TRIUR3_16970 [Triticum urartu])
TraesCS1A02G055300	0	0	0	0	0	0	0	0	0	0	0	0	XP_020149298.1(clathrin interactor EPSIN 1-like [Aegilops tauschii subsp. tauschii])
TraesCS1A02G055400	1.73	1.66	1.53	1.83	1.67	1.54	2	1.95	2.05	1.56	1.3	2.08	XP_020149300.1(ribonuclease II, chloroplastic/mitochondrial [Aegilops tauschii subsp. tauschii])
TraesCS1A02G055500	0.1	0	0	0	0.2	0.09	0.09	0.11	0	0.1	0	0.1	EMS62740.1(Protein Rf1, mitochondrial [Triticum urartu])
TraesCS1A02G055600	0.16	0.13	0.23	0.15	0.11	0.1	0.19	0.23	0.05	0.16	0	0.27	EMS62740.1(Protein Rf1, mitochondrial [Triticum urartu])
TraesCS1A02G055700	0	0	0	0	0	0	0	0	0	0	0	0	EMS62740.1(Protein Rf1, mitochondrial [Triticum urartu])
TraesCS1A02G055800	0.09	0.12	0.05	0.19	0.15	0.12	0.03	0.1	0	0.07	0.05	0.13	XP_020179967.1(protein Rf1, mitochondrial-like, partial [Aegilops tauschii subsp. tauschii])
TraesCS1A02G055900	0.03	0.03	0	0.03	0.04	0.06	0	0.15	0.03	0	0	0	XP_020153656.1(glucan endo-1,3-beta-glucosidase 11-like isoform X2 [Aegilops tauschii subsp. tauschii])
TraesCS1A02G056000	0.06	0.05	0.05	0.03	0.04	0.08	0.04	0.05	0.04	0.02	0.02	0.04	EMS62736.1(Protein Rf1, mitochondrial [Triticum urartu])
TraesCS1A02G056100	0.39	0.58	0.14	0	0.61	0.3	0.63	0.66	0.38	0.38	0.33	0.28	XP_020160380.1(putative protein ABIL2 isoform X2 [Aegilops tauschii subsp. tauschii])
TraesCS1A02G056105	0.16	0.18	0.05	0.22	0.06	0.22	0.22	0.17	0.24	0.09	0.24	0.06	XP_020160383.1(protein Rf1, mitochondrial-like [Aegilops tauschii subsp. tauschii])
TraesCS1A02G056200	0.68	0	0	0.49	0	0	0	0	0	0	0	0	EMS58660.1(hypothetical protein TRIUR3_01530 [Triticum urartu])
TraesCS1A02G056400	3.32	2.79	0.65	0.99	1.4	1.25	2.65	0.83	1.66	0.37	1.09	0.89	XP_020181291.1(transcription factor Maf-like [Aegilops tauschii subsp. tauschii])
TraesCS1A02G056500	8.15	8.41	8.09	7.35	7.16	6.71	8.27	8.93	8.72	6.98	8.88	6.57	XP_020181286.1(F-box protein SKIP1-like [Aegilops tauschii subsp. tauschii])
TraesCS1A02G056600	8.59	14.3	6.46	11.73	8.86	9.18	22.46	19.37	16.16	13.12	17.3	21.23	XP_020161397.1(probable uridine nucleosidase 2 isoform X1 [Aegilops tauschii subsp. tauschii])
TraesCS1A02G056700	8.75	5.41	7.2	2.97	5.85	7.6	2.67	4.6	6.36	2.25	4.73	2.64	XP_020198520.1(heavy metal-associated isoprenylated plant protein 47-like [Aegilops tauschii subsp. tauschii])
TraesCS1A02G056800	13.44	9.33	12.83	7.54	8.45	7.74	6	14.37	9.34	4.35	8	4.55	XP_020198520.1(heavy metal-associated isoprenylated plant protein 47-like [Aegilops tauschii subsp. tauschii])
TraesCS1A02G056900	226.42	173.65	263.3	287.07	323.16	221.86	90.62	95.67	115.35	180.47	122.1	128.03	EMS58665.1(hypothetical protein TRIUR3_01536 [Triticum urartu])
TraesCS1A02G057000	0	0	0	0	0	0	0	0	0	0	0	0	BAK06572.1(predicted protein [Hordeum vulgare subsp. vulgare])
TraesCS1A02G057100	1.67	0.76	1.04	0.84	0.71	0.72	1.01	0.99	1.51	0.96	0.85	1.06	XP_020171472.1(uncharacterized protein LOC109757062 [Aegilops tauschii subsp. tauschii])
TraesCS1A02G057200	0.46	0.23	0.28	0.24	0.11	0.21	0.29	0.34	0.22	0.44	0.29	0.46	BAL04916.1(glutamyl tRNA reductase [Triticum aestivum])
TraesCS1A02G057300	0.16	0.25	0.2	0.24	0.14	0.18	0.44	0.45	0.23	0.29	0.26	0.16	EMS48214.1(Protein Rf1, mitochondrial [Triticum urartu])
TraesCS1A02G057400	0.08	0.15	0.14	0.08	0.04	0.07	0.07	0.04	0.02	0.04	0	0.08	XP_004975331.1(protein Rf1, mitochondrial [Setaria italica])
TraesCS1A02G057500	0	0	0	0	0	0	0	0	0	0	0	0	EMS48215.1(hypothetical protein TRIUR3_07371 [Triticum urartu])
TraesCS1A02G057600	0	0	0	0	0	0	0	0	0	0	0	0	EMS45757.1(hypothetical protein TRIUR3_16766 [Triticum urartu])
TraesCS1A02G057700	0	0	0	0	0	0	0	0	0	0	0	0	EMS55378.1(hypothetical protein TRIUR3_07550 [Triticum urartu])
TraesCS1A02G057800	0	0	0	0	0	0.08	0.08	0.39	0.16	0	0	0	EMS66688.1(hypothetical protein TRIUR3_24087 [Triticum urartu])
TraesCS1A02G057900	1.34	1.57	1.31	1.87	1.36	1.53	2.23	1.89	2	3.95	2.32	3.03	XP_020171157.1(remorin-like isoform X2 [Aegilops tauschii subsp. tauschii])
TraesCS1A02G058000	0	0	0	0	0	0	0	0	0	0	0	0	EMS45936.1(hypothetical protein TRIUR3_27171 [Triticum urartu])
TraesCS1A02G058100	0.22	0.2	0.15	0.17	0.34	0.09	0.29	0.23	0.19	0.3	0.16	0.18	XP_020200938.1(wall-associated receptor kinase 2-like [Aegilops tauschii subsp. tauschii])
TraesCS1A02G058200	0.45	0.59	0.26	0.12	0.28	0.14	0.61	0.43	0.22	0.18	0.13	0.39	XP_020200938.1(wall-associated receptor kinase 2-like [Aegilops tauschii subsp. tauschii])
TraesCS1A02G058300	5.36	5.16	5.15	2.64	3.56	6.78	4.58	4.96	4.47	4.45	4.77	3.64	XP_020197042.1(50S ribosomal protein L10, chloroplastic-like [Aegilops tauschii subsp. tauschii])
TraesCS1A02G058400	41.25	34.27	34.64	26.34	32.1	19.12	26.18	32.47	32.99	17.06	23.17	20.7	XP_020170161.1(floral homeotic protein APETALA 2-like isoform X1 [Aegilops tauschii subsp. tauschii])
TraesCS1A02G058500	1.07	0.86	1.09	1.56	1.47	1.25	1.93	1.65	1.32	1.71	0.93	1.58	XP_020170166.1(DNA repair protein RAD51 homolog 2 [Aegilops tauschii subsp. tauschii])
TraesCS1A02G058600	2.36	3.25	2.5	3.02	2.46	3.74	2.05	1.74	1.78	1.15	1.57	1.86	EMS45098.1(hypothetical protein TRIUR3_21415 [Triticum urartu])
TraesCS1A02G058700	1.39	0.85	0.94	1.32	1.9	1.72	4.94	5.37	4.69	4.75	5.37	4.05	XP_020170153.1(probable sugar phosphate/phosphate translocator At3g11320 [Aegilops tauschii subsp. tauschii])
TraesCS1A02G058800	0	0	0	0	0	0	0	0	0	0	0	0	XP_020170174.1(lysine histidine transporter 2-like [Aegilops tauschii subsp. tauschii])
TraesCS1A02G058900	0	0	0	0	0	0	0	0	0	0	0	0	EMS67371.1(Xylulose kinase [Triticum urartu])
TraesCS1A02G059000	0	0	0	0	0	0	0	0	0	0	0	0	XP_020198097.1(uncharacterized protein LOC109783932 [Aegilops tauschii subsp. tauschii])
TraesCS1A02G059100	1.77	2.45	1.68	1.58	1.09	0.95	3.74	4.31	5.9	2.61	5.71	4.61	XP_020170165.1(patatin-like protein 2 [Aegilops tauschii subsp. tauschii])
TraesCS1A02G059200	1.51	1.44	1.1	1.85	2.84	2.98	5.86	8.13	6.33	5.37	7.57	5.59	XP_020159124.1(adenine/guanine permease AZG1 [Aegilops tauschii subsp. tauschii])
TraesCS1A02G059300	0	0	0	0	0	0	0	0	0	0	0	0	XP_020159123.1(uncharacterized protein LOC109744418 [Aegilops tauschii subsp. tauschii])
TraesCS1A02G059400	0	0	0	0	0	0	0	0	0	0	0	0	EMS46433.1(hypothetical protein TRIUR3_29208 [Triticum urartu])
TraesCS1A02G059500	0	0.02	0	0.01	0	0	0	0	0	0	0	0	XP_020183036.1(E3 ubiquitin-protein ligase UPL4-like [Aegilops tauschii subsp. tauschii])
TraesCS1A02G059600	0	0	0	0	0	0	0	0	0	0	0	0	PNT71975.1(hypothetical protein BRADI_2g37881v3 [Brachypodium distachyon])
TraesCS1A02G059700	0	0	0	0	0	0	0	0	0	0	0	0	PNT71975.1(hypothetical protein BRADI_2g37881v3 [Brachypodium distachyon])
TraesCS1A02G059800	0	0	0	0	0	0	0.09	0	0	0	0	0	EMS67850.1(hypothetical protein TRIUR3_30006 [Triticum urartu])
TraesCS1A02G059900	0	0	0	0	0	0	0	0	0	0	0	0	EMS63002.1(hypothetical protein TRIUR3_02338 [Triticum urartu])
TraesCS1A02G060000	0	0	0	0	0	0	0	0	0	0	0	0	EMS35761.1(hypothetical protein TRIUR3_29297 [Triticum urartu])
TraesCS1A02G060100	2.56	3.99	2.44	4.62	2.69	3.5	3.82	3.25	3.22	3.87	3.8	4.11	XP_020170177.1(putative GPI-anchor transamidase [Aegilops tauschii subsp. tauschii])
TraesCS1A02G060200	2.95	1.89	2.12	0.94	1.33	0.83	3.17	3.29	2.92	1.2	1.35	1.03	XP_020170158.1(zinc finger protein STOP1 homolog [Aegilops tauschii subsp. tauschii])
TraesCS1A02G060300	0	0	0	0	0	0	0	0	0	0	0	0	XP_020165256.1(uncharacterized protein LOC109750716 [Aegilops tauschii subsp. tauschii])
TraesCS1A02G060400	0	0	0	0	0.03	0.06	0	0	0	0	0	0	None
TraesCS1A02G060500	0	0.02	0	0.04	0	0.04	0	0	0.02	0.07	0.1	0	XP_020170160.1(pentatricopeptide repeat-containing protein At1g09900-like [Aegilops tauschii subsp. tauschii])
TraesCS1A02G060600	1.8	2.5	1.86	2.81	1.82	3.08	2.14	1.79	1.65	1.63	1.56	2.16	XP_020170154.1(interactor of constitutive active ROPs 2, chloroplastic isoform X1 [Aegilops tauschii subsp. tauschii])
TraesCS1A02G060700	11.06	14.79	9.27	14.54	12.11	18.71	9.84	7.91	7.15	7.23	7.19	7.93	XP_020170156.1(ribosome biogenesis regulatory protein homolog [Aegilops tauschii subsp. tauschii])
TraesCS1A02G060800	0	0	0	0	0	0	0	0	0	0	0	0	XP_020170167.1(putative E3 ubiquitin-protein ligase SINA-like 6 [Aegilops tauschii subsp. tauschii])
TraesCS1A02G060900	0	0	0	0	0	0	0	0	0	0	0	0	XP_020170157.1(uncharacterized protein LOC109755671 [Aegilops tauschii subsp. tauschii])
TraesCS1A02G061000	0	0	0	0	0	0	0	0	0	0	0	0	BAK04879.1(predicted protein [Hordeum vulgare subsp. vulgare])
TraesCS1A02G061100	0	0	0	0	0	0	0	0	0	0	0	0	EMS49479.1(hypothetical protein TRIUR3_07255 [Triticum urartu])
TraesCS1A02G061200	0	0	0	0	0	0	0	0	0.2	0	0	0	XP_020190498.1(uncharacterized protein LOC109776252 [Aegilops tauschii subsp. tauschii])
TraesCS1A02G061300	0	0	0	0	0	0	0	0	0	0	0	0	EMS49478.1(hypothetical protein TRIUR3_07253 [Triticum urartu])
TraesCS1A02G061400	0.21	0.17	0	0	0	0	0.09	0	0	0	0	0	EMS49477.1(hypothetical protein TRIUR3_07252 [Triticum urartu])
TraesCS1A02G061500	0.12	0.16	0.14	0.05	0.19	0.07	0	0.04	0.14	0	0	0.02	XP_020187831.1(putative wall-associated receptor kinase-like 11 [Aegilops tauschii subsp. tauschii])
TraesCS1A02G061600	0	0	0	0	0	0	0	0	0	0	0	0	EMS64309.1(UDP-glycosyltransferase 86A1 [Triticum urartu])
TraesCS1A02G061700	0.27	0.24	0.13	0.08	0.07	0.02	0.53	0.12	0.72	0.58	0.34	0.68	BAJ89293.1(predicted protein [Hordeum vulgare subsp. vulgare])
TraesCS1A02G061800	0	0	0	0	0	0	0	0	0	0	0	0	XP_020187835.1(uncharacterized protein LOC109773555 [Aegilops tauschii subsp. tauschii])
TraesCS1A02G061900	0	0	0	0.14	0	0	0.14	0	0	0.14	0	0	EMS50737.1(hypothetical protein TRIUR3_28317 [Triticum urartu])
TraesCS1A02G062000	0	0	0	0	0	0	0	0	0	0	0	0	XP_020178067.1(low temperature-induced protein lt101.2 [Aegilops tauschii subsp. tauschii])
TraesCS1A02G062100	35.37	28.34	31.5	26.85	28.04	22.26	36.06	36.92	37.49	32.21	33.56	33.25	XP_020176563.1(tetraspanin-3 [Aegilops tauschii subsp. tauschii])
TraesCS1A02G062200	0	0	0	0	0	0.1	0	0	0	0	0	0	XP_020176565.1(LOB domain-containing protein 1-like [Aegilops tauschii subsp. tauschii])
TraesCS1A02G062400	0.88	1.61	0.75	1.4	0.89	1.17	1.06	1.07	0.42	0.88	0.96	0.69	XP_020174618.1(uncharacterized protein LOC109760192 isoform X2 [Aegilops tauschii subsp. tauschii])
TraesCS1A02G062500	0	0	0	0	0	0	0	0	0	0	0	0	EMS60276.1(hypothetical protein TRIUR3_15065 [Triticum urartu])
TraesCS1A02G062600	0	0	0	0	0	0	0	0	0	0	0	0	ACN54189.1(putative lipid transfer protein precursor [Triticum turgidum subsp. durum])
TraesCS1A02G062700	0	0	0	0	0	0	0	0	0	0	0	0	EMS60276.1(hypothetical protein TRIUR3_15065 [Triticum urartu])
TraesCS1A02G062800	0	0	0	0	0	0	0	0	0	0	0	0	EMS60277.1(hypothetical protein TRIUR3_15066 [Triticum urartu])
TraesCS1A02G062900	0	0	0	0	0	0	0	0	0	0	0	0	EMS60276.1(hypothetical protein TRIUR3_15065 [Triticum urartu])
TraesCS1A02G063000	0	0	0	0	0.65	0	0	0	0	0	0	0	EMS62280.1(hypothetical protein TRIUR3_28340 [Triticum urartu])
TraesCS1A02G063100	0	0	0	0	0	0	0	0	0	0	0	0	ACA04813.1(endosperm transfer cell specific PR60 precursor [Triticum aestivum])
TraesCS1A02G063200	0	0	0	0	0	0	0	0	0	0	0	0	ACA04813.1(endosperm transfer cell specific PR60 precursor [Triticum aestivum])
TraesCS1A02G063300	1.94	1.55	1.34	2.57	2.27	1.68	2.1	2.09	1.88	2.78	1.28	2.15	XP_020177164.1(uncharacterized protein LOC109762699 [Aegilops tauschii subsp. tauschii])
TraesCS1A02G063400	0	0	0	0	0	0	0	0	0	0	0	0	KQK02661.1(hypothetical protein BRADI_2g02910v3 [Brachypodium distachyon])
TraesCS1A02G063500	2.13	0.77	1.35	1.57	0.64	1.23	0.64	0.81	1.1	0.82	1.18	0.86	XP_020177162.1(uncharacterized protein LOC109762698 isoform X1 [Aegilops tauschii subsp. tauschii])
TraesCS1A02G063600	1.01	1.19	0.63	1.27	0.9	1.11	1.28	1.25	1.38	1.06	1.06	0.91	XP_020177165.1(uncharacterized protein LOC109762700 isoform X1 [Aegilops tauschii subsp. tauschii])
TraesCS1A02G063800	0	0	0	0	0	0	0	0	0	0	0	0	XP_020200448.1(uncharacterized protein LOC109786280 [Aegilops tauschii subsp. tauschii])
TraesCS1A02G064000	13.5	15.11	13.09	12.83	17.83	16.81	33.17	30.35	38.8	38.44	28.28	21.73	XP_020185181.1(probable glucuronosyltransferase Os05g0123100 [Aegilops tauschii subsp. tauschii])
TraesCS1A02G064100	36.97	40.48	31.62	30.08	32.41	32.45	63.04	58.69	61.25	52.63	49.32	51.92	EMS54439.1(Protein IQ-DOMAIN 1 [Triticum urartu])
TraesCS1A02G064200	0	0	0	0	0	0	0	0	0	0	0	0	EMS67942.1(hypothetical protein TRIUR3_29969 [Triticum urartu])
TraesCS1A02G064300	0	0	0	0	0	0	0	0	0	0	0	0	EMS67942.1(hypothetical protein TRIUR3_29969 [Triticum urartu])
TraesCS1A02G064400	0	0	0	0	0	0	0	0	0	0	0	0	XP_020174738.1(uncharacterized protein LOC109760317 [Aegilops tauschii subsp. tauschii])
TraesCS1A02G064500	0	0	0	0	0	0	0	0	0	0	0	0	XP_020174738.1(uncharacterized protein LOC109760317 [Aegilops tauschii subsp. tauschii])
TraesCS1A02G064600	0	0	0	0	0	0	0	0	0	0	0	0	XP_010228180.1(uncharacterized protein LOC100825065 isoform X1 [Brachypodium distachyon])
TraesCS1A02G064700	0	0	0	0	0	0	0	0	0	0	0	0	XP_020174734.1(uncharacterized protein LOC109760313 [Aegilops tauschii subsp. tauschii])
TraesCS1A02G064800	0.01	0.04	0.11	0.01	0.03	0.02	0	0	0	0	0.02	0	EMS52380.1(Alpha,alpha-trehalose-phosphate synthase [UDP-forming] 1 [Triticum urartu])
TraesCS1A02G064900	31.42	21.34	24.77	14.66	16.85	12.97	20.01	29.4	23.48	12.45	16.44	18	XP_020180548.1(sugar transport protein 5-like [Aegilops tauschii subsp. tauschii])
TraesCS1A02G065000	0	0.29	0.04	0.12	0	0.14	0	0.17	0.09	0.25	0.04	0.15	EMS45521.1(Importin subunit beta-1 [Triticum urartu])
TraesCS1A02G065200	0	0	0	0	0.61	2.16	0.55	0	0	0	0	0	EMS48823.1(hypothetical protein TRIUR3_32608 [Triticum urartu])
TraesCS1A02G065300	2.47	1.48	2.06	3.06	2.99	1.96	3.1	3.72	3.12	3.19	2.93	3.2	XP_020176676.1(LEC14B protein-like isoform X1 [Aegilops tauschii subsp. tauschii])
TraesCS1A02G065400	1.28	0.8	1.09	0.82	1.41	0.82	1.08	1.02	1.09	0.74	0.64	0.73	XP_020179371.1(nuclear pore complex protein NUP98A-like isoform X2 [Aegilops tauschii subsp. tauschii])
TraesCS1A02G065500	0	1.24	0	3.35	0	4.11	0	13.87	0	0	2.78	3.14	EMS63088.1(hypothetical protein TRIUR3_05561 [Triticum urartu])
TraesCS1A02G065600	0.94	1.59	1.14	1.18	1	1.63	0.85	0.79	0.62	0.43	0.83	0.94	EMS63085.1(Importin subunit beta-1 [Triticum urartu])
TraesCS1A02G065700	9.87	8.34	9.04	10.57	9.88	9.63	10.47	11.29	9.72	9.65	9.44	9.58	XP_020147666.1(E3 SUMO-protein ligase SIZ1 isoform X1 [Aegilops tauschii subsp. tauschii])
TraesCS1A02G065800	0.35	0.42	0.33	0.72	0.53	0.71	0.68	0.78	0.49	0.21	0.53	0.31	XP_020147664.1(serine/arginine repetitive matrix protein 1-like [Aegilops tauschii subsp. tauschii])
TraesCS1A02G065900	1.59	1.07	2.46	0.92	1.61	1.65	2.06	2.72	3.99	0.88	2.6	2.1	EMS62520.1(hypothetical protein TRIUR3_26009 [Triticum urartu])
TraesCS1A02G066000	0.27	0.53	0.38	0.46	0.39	0.56	0.44	0.38	0.34	0.35	0.39	0.22	XP_020147668.1(uncharacterized protein LOC109732878 isoform X1 [Aegilops tauschii subsp. tauschii])
TraesCS1A02G066100	0.04	0.02	0.04	0.12	0.29	0.04	0	0	0	0	0	0	EMS60011.1(12S seed storage globulin 1 [Triticum urartu])
TraesCS1A02G066200	0.9	0.85	0.83	0.92	0.84	0.68	1.39	1.03	1.54	1.72	1.29	1.32	XP_020194366.1(L-type lectin-domain containing receptor kinase VIII.1-like [Aegilops tauschii subsp. tauschii])
TraesCS1A02G066300	0.26	0.79	0.07	0.97	0.47	0.71	0.43	0.73	0.99	0.72	1.07	2.95	XP_020181453.1(hydroxyproline O-galactosyltransferase GALT3 [Aegilops tauschii subsp. tauschii])
TraesCS1A02G066400	0.03	0.05	0	0	0.03	0.1	0	0.06	0.05	0	0	0.08	XP_020181452.1(dihydrolipoyl dehydrogenase 1, mitochondrial-like [Aegilops tauschii subsp. tauschii])
TraesCS1A02G066500	0	0	0	0	0	0	0	0	0	0	0	0	EMS57458.1(Protein Rf1, mitochondrial [Triticum urartu])
TraesCS1A02G066521	0	0	0	0	0	0	0	0	0	0	0	0	XP_020157195.1(protein Rf1, mitochondrial-like [Aegilops tauschii subsp. tauschii])
TraesCS1A02G066600	0.07	0.06	0	0.06	0	0	0.06	0	0	0	0	0	XP_020183382.1(protein Rf1, mitochondrial-like [Aegilops tauschii subsp. tauschii])
TraesCS1A02G066700	0.32	0.35	0.16	0.31	0.35	0.19	0.12	0.22	0.18	0.21	0.12	0.18	XP_020157033.1(probable serine/threonine-protein kinase PBL25 [Aegilops tauschii subsp. tauschii])
TraesCS1A02G066800	10.24	10.18	5.85	10.04	6.13	7.1	6.93	8.36	5.88	4.61	6.03	5.7	XP_020157032.1(isovaleryl-CoA dehydrogenase, mitochondrial [Aegilops tauschii subsp. tauschii])
TraesCS1A02G066900	5.96	4.98	5.45	8.63	8.44	6.32	8.82	9.88	8.55	12.61	9.54	10.99	XP_020157031.1(uncharacterized protein ycf45 [Aegilops tauschii subsp. tauschii])
TraesCS1A02G067000	0.07	0.1	0.05	0.07	0.03	0.1	0.05	0.06	0	0.05	0.05	0.03	EMS57582.1(Protein Rf1, mitochondrial [Triticum urartu])
TraesCS1A02G067100	0	3.29	0	0	0	0	0	0	0	0	0	0	EMS57582.1(Protein Rf1, mitochondrial [Triticum urartu])
TraesCS1A02G067200	0.95	0.67	0.86	0.9	1.02	0.48	0.5	0.87	1.13	1.02	0.67	1.03	XP_020157034.1(transcription termination factor MTEF18, mitochondrial-like [Aegilops tauschii subsp. tauschii])
TraesCS1A02G067300	2.84	4.5	2.7	4.08	3.27	4.5	3.32	2.58	2.37	2.2	1.39	2.64	XP_020157196.1(rRNA biogenesis protein RRP5 isoform X1 [Aegilops tauschii subsp. tauschii])
TraesCS1A02G067400	0.01	0.04	0.05	0.09	0	0.14	0.06	0.03	0.02	0.05	0.05	0.04	XP_020157198.1(protein Rf1, mitochondrial-like [Aegilops tauschii subsp. tauschii])
TraesCS1A02G067462	0	0	0.08	0.07	0.19	0	0	0	0	0	0	0	XP_020157195.1(protein Rf1, mitochondrial-like [Aegilops tauschii subsp. tauschii])
TraesCS1A02G067472	0	0	0	0	0	0	0	0	0	0	0	0	XP_020157191.1(protein Rf1, mitochondrial-like [Aegilops tauschii subsp. tauschii])
TraesCS1A02G067500	0	0	0	0	0	0	0	0	0	0	0	0	XP_020157198.1(protein Rf1, mitochondrial-like [Aegilops tauschii subsp. tauschii])
TraesCS1A02G067600	0.06	0.13	0.12	0.02	0.05	0.14	0.03	0.05	0.07	0.05	0.03	0.03	XP_020157198.1(protein Rf1, mitochondrial-like [Aegilops tauschii subsp. tauschii])
TraesCS1A02G067700	0	0	0.04	0	0.05	0.05	0	0.11	0.04	0	0.04	0	XP_020194365.1(protein Rf1, mitochondrial-like [Aegilops tauschii subsp. tauschii])
TraesCS1A02G067800	0.18	0.04	0.11	0.11	0	0	0	0	0	0.09	0	0	XP_020194365.1(protein Rf1, mitochondrial-like [Aegilops tauschii subsp. tauschii])
TraesCS1A02G067900	1.7	1.68	1.4	0.92	1.25	1.58	1.92	2.27	2.42	2.14	1.04	1.82	XP_020148934.1(tetraspanin-6 isoform X1 [Aegilops tauschii subsp. tauschii])
TraesCS1A02G068000	9.29	14.68	12	14.28	11.24	16.56	13.48	9.46	11.19	12.26	10.86	11.45	XP_020148933.1(uncharacterized protein LOC109734122 [Aegilops tauschii subsp. tauschii])
TraesCS1A02G068100	0	0	0	0	0	0	0	0	0	0	0	0	BAJ91384.1(predicted protein [Hordeum vulgare subsp. vulgare])
TraesCS1A02G068200	0	0	0	0	0	0.04	0.12	0.05	0.17	0	0.12	0	XP_020148931.1(uncharacterized protein LOC109734120 [Aegilops tauschii subsp. tauschii])
TraesCS1A02G068300	9.83	9.06	10.25	8.77	8.34	7.13	9.16	9.85	8.64	7.64	6.28	8.28	XP_020148930.1(uncharacterized protein LOC109734119 [Aegilops tauschii subsp. tauschii])
TraesCS1A02G068400	1.09	0.94	1.04	0.65	0.94	0.88	3.01	5.34	7.17	2.53	1.23	0.52	XP_020148923.1(uncharacterized protein At4g08330, chloroplastic-like [Aegilops tauschii subsp. tauschii])
TraesCS1A02G068500	3.98	4.53	4.96	0.89	0.65	0.95	4.08	4.83	9.78	2.27	0.77	0.49	XP_020148921.1(uncharacterized protein At4g08330, chloroplastic-like [Aegilops tauschii subsp. tauschii])
TraesCS1A02G068600	0	0	0.03	0.05	0.03	0	0	0	0	0.03	0	0.1	XP_004985313.1(uncharacterized protein LOC101783638 [Setaria italica])
TraesCS1A02G068700	0	0	0.09	0	0	0	0	0	0	0	0	0.1	EMS66887.1(hypothetical protein TRIUR3_22703 [Triticum urartu])
TraesCS1A02G068800	0	0	0	0	0	0	0	0	0	0	0	0	CDM85691.1(unnamed protein product [Triticum aestivum])
TraesCS1A02G068900	0	0	0	0	0.12	0	0	0	0	0	0	0	XP_003562778.1(probable indole-3-acetic acid-amido synthetase GH3.8 [Brachypodium distachyon])
TraesCS1A02G069000	0	0	0	0	0	0	0	0	0	0	0	0	EMS47683.1(hypothetical protein TRIUR3_28489 [Triticum urartu])
TraesCS1A02G069100	0	0	0	0	0	0	0	0	0	0	0	0	EMS52561.1(hypothetical protein TRIUR3_30953 [Triticum urartu])
TraesCS1A02G069200	0	0	0	0	0	0	0	0	0	0	0	0	EMS52561.1(hypothetical protein TRIUR3_30953 [Triticum urartu])
TraesCS1A02G069300	26.84	19.75	26.65	21.26	27.42	18.86	51.52	49.41	57.76	36.4	51.95	42.33	XP_020162404.1(phosphoinositide phospholipase C 2-like [Aegilops tauschii subsp. tauschii])
TraesCS1A02G069400	23.06	22.42	20.73	19.05	19.47	19.52	29.79	25.58	27.09	20.27	23.08	20.59	XP_020162405.1(ADP-ribosylation factor-like protein 1 [Aegilops tauschii subsp. tauschii])
TraesCS1A02G069500	2.33	1.87	1.52	1.04	0.53	0.27	0.88	0.65	0.67	0.27	0.29	0.28	XP_020199266.1(uncharacterized protein LOC109785071 [Aegilops tauschii subsp. tauschii])
TraesCS1A02G069600	58.9	48.9	57.05	50.05	61.7	49.2	62.21	80.34	86.67	86.84	60.66	53.4	XP_020199267.1(zinc finger CCCH domain-containing protein 33-like [Aegilops tauschii subsp. tauschii])
TraesCS1A02G069700	3.65	4.39	3.53	4.32	4.04	5.65	3.64	3.07	2.94	2.29	2.63	2.46	XP_020146874.1(RRP15-like protein isoform X2 [Aegilops tauschii subsp. tauschii])
TraesCS1A02G069800	0	0	0.03	0.08	0.04	0	0	0	0.06	0	0	0.04	BAJ95451.1(predicted protein [Hordeum vulgare subsp. vulgare])
TraesCS1A02G069900	0	0	0	0	0	0	0	0	0	0	0	0	BAJ98281.1(predicted protein [Hordeum vulgare subsp. vulgare])
TraesCS1A02G070000	0	0	0.05	0.03	0	0.03	0	0	0.03	0	0	0	XP_020174260.1(E3 ubiquitin-protein ligase Siah2-like [Aegilops tauschii subsp. tauschii])
TraesCS1A02G070100	0.32	0.62	0.31	0.34	0.31	0.31	0.55	0.45	0.3	0.22	0.3	0.38	XP_015693855.1(PREDICTED: putative nuclease HARBI1 [Oryza brachyantha])
TraesCS1A02G070200	0	0	0	0.21	0	0	0	0	0	0.19	0	0	XP_020151408.1(probable 2-oxoglutarate-dependent dioxygenase At3g111800 [Aegilops tauschii subsp. tauschii])
TraesCS1A02G070300	4.92	5.05	4.68	6.02	4.7	6.61	5.35	5.67	5.01	6.13	5.85	5.63	XP_020151407.1(dnaJ homolog subfamily B member 13-like [Aegilops tauschii subsp. tauschii])
TraesCS1A02G070400	31.2	21.11	26.76	89.82	103.35	72.75	48.34	70.61	52.75	115.54	125.13	118.22	ABN43185.1(WRKY transcription factor [Triticum aestivum])
TraesCS1A02G070500	0.53	0.65	0.69	1.74	1.62	0.72	1.03	0.59	0.36	0.57	0.54	0.45	XP_020151405.1(nicotianamine aminotransferase A-like [Aegilops tauschii subsp. tauschii])
TraesCS1A02G070600	3.76	2.8	2.44	6.74	7.67	6.15	4.98	7.28	6.13	8.32	10.12	8.43	XP_020151403.1(putative serine/threonine-protein kinase-like protein CCR3 [Aegilops tauschii subsp. tauschii])
TraesCS1A02G070700	0	0	0	0	0	0	0	0	0	0	0	0	XP_020151393.1(BTB/POZ and MATH domain-containing protein 1-like [Aegilops tauschii subsp. tauschii])
TraesCS1A02G070800	0	0	0	0	0	0	0	0	0	0	0	0	XP_020151414.1(BTB/POZ and MATH domain-containing protein 2-like [Aegilops tauschii subsp. tauschii])
TraesCS1A02G070900	3.83	4.1	4.71	4.71	6.13	5.16	6.11	5.35	7.55	11.23	6.52	6.9	EMS49376.1(hypothetical protein TRIUR3_16869 [Triticum urartu])
TraesCS1A02G071000	0	0	0	0	0	0	0	0	0	0	0	0	XP_020151393.1(BTB/POZ and MATH domain-containing protein 1-like [Aegilops tauschii subsp. tauschii])
TraesCS1A02G071100	1.2	1.12	1.18	1.24	1.28	1.21	1.07	0.81	0.87	0.92	0.96	1.27	XP_020151413.1(uncharacterized protein LOC109736609 [Aegilops tauschii subsp. tauschii])
TraesCS1A02G071200	0.08	0.12	0.16	0.21	0	0	0	0.17	0.2	0	0.1	0.15	XP_020151417.1(protein RCC2-like [Aegilops tauschii subsp. tauschii])
TraesCS1A02G071300	0.81	1.09	1.24	1.66	1.05	1.1	1.24	1.15	0.74	0.89	0.72	1.05	XP_020151400.1(calmodulin-interacting protein 111-like [Aegilops tauschii subsp. tauschii])
TraesCS1A02G071400	2.25	1.36	1.28	6.78	1.77	1.33	0.3	0.3	0.18	0.71	0.33	0.5	XP_020176407.1(7-deoxyloganetin glucosyltransferase-like [Aegilops tauschii subsp. tauschii])
TraesCS1A02G071500	8.35	3.88	4.18	8.16	7.28	4.64	7.01	10.9	9.08	6.53	5.89	6.71	EMS60233.1(hypothetical protein TRIUR3_16557 [Triticum urartu])
TraesCS1A02G071600	0	0	0	0	0	0	0	0	0	0	0	0	EMS60232.1(hypothetical protein TRIUR3_16556 [Triticum urartu])
TraesCS1A02G071657	0.07	0.16	0.32	0.23	0.38	0.18	0.29	0.19	0.25	0.33	0.21	0.16	CDM87084.1(unnamed protein product [Triticum aestivum])
TraesCS1A02G071700	4.67	2.73	3.12	4.74	4.1	3.11	10.33	16.39	10.63	8.23	8.61	8.97	XP_020151397.1(prolycopene isomerase, chloroplastic [Aegilops tauschii subsp. tauschii])
TraesCS1A02G071800	16.87	15.35	12.31	18.85	16.03	15.72	11.84	12.63	11.19	11.88	13.08	12.72	EMS53512.1(Metal tolerance protein 1 [Triticum urartu])
TraesCS1A02G072000	23.58	33.24	24.84	35.02	33.35	33.57	53.66	50.55	49.18	54.68	51.12	48.41	XP_020158089.1(glutamate--cysteine ligase B, chloroplastic [Aegilops tauschii subsp. tauschii])
TraesCS1A02G072100	0.5	0.16	0.41	0.55	0.77	0.62	0.19	0.45	0.19	0.44	0.51	0.56	EMS55138.1(Endoglucanase 14 [Triticum urartu])
TraesCS1A02G072200	25.04	19.9	26.28	36.94	37.17	35.91	25.76	30.75	27.45	43.66	42.09	37.55	BAJ97123.1(predicted protein [Hordeum vulgare subsp. vulgare])
TraesCS1A02G072300	0.03	0	0.04	0	0.03	0	0	0	0	0	0	0	XP_020194240.1(endoglucanase 14-like [Aegilops tauschii subsp. tauschii])
TraesCS1A02G072400	0	0	0	0	0	0	0.06	0	0.03	0	0.03	0	XP_020189966.1(BTB/POZ and MATH domain-containing protein 3-like [Aegilops tauschii subsp. tauschii])
TraesCS1A02G072500	0	0	0	0	0	0	0	0	0	0	0	0	XP_020189970.1(BTB/POZ and MATH domain-containing protein 2-like [Aegilops tauschii subsp. tauschii])
TraesCS1A02G072600	87.29	91.35	91.78	160.3	151.4	157.77	132.86	149.09	147.72	219.44	177.22	163.01	BAD97365.1(bZIP transcription factor [Triticum aestivum])
TraesCS1A02G072700	0	0	0	0	0	0	0	0	0	0	0	0.07	XP_020158428.1(homeobox protein knotted-1-like 10 [Aegilops tauschii subsp. tauschii])
TraesCS1A02G072800	7.17	9.15	8.2	10.85	6.66	6.88	5.53	3.39	7.86	7.69	6.93	6.67	XP_020178258.1(homeobox protein knotted-1-like 10 [Aegilops tauschii subsp. tauschii])
TraesCS1A02G072900	0	0	0	0	0	0	0	0	0	0	0	0	XP_020189966.1(BTB/POZ and MATH domain-containing protein 3-like [Aegilops tauschii subsp. tauschii])
TraesCS1A02G072982	0	0	0	0	0	0	0	0	0	0.27	0	0	XP_020178266.1(protein Rf1, mitochondrial-like isoform X1 [Aegilops tauschii subsp. tauschii])
TraesCS1A02G072986	0	0	0	0	0	0	0	0	0	0	0	0	EMS47907.1(hypothetical protein TRIUR3_05964 [Triticum urartu])
TraesCS1A02G073000	2.26	1.9	1.24	2.07	1.59	1.01	1.72	1.88	1.83	1.93	1.72	1.64	XP_020178319.1(beta-carotene isomerase D27, chloroplastic isoform X4 [Aegilops tauschii subsp. tauschii])
TraesCS1A02G073100	0.71	0.61	0.42	0.72	0.42	0.74	1.14	1.19	1.28	0.6	1.03	1.06	XP_020178328.1(uncharacterized protein LOC109763864 [Aegilops tauschii subsp. tauschii])
TraesCS1A02G073200	0.06	0.05	0.04	0.23	0.11	0.07	0.01	0	0.08	0.06	0.04	0.1	XP_020179966.1(probable leucine-rich repeat receptor-like protein kinase At1g35710 [Aegilops tauschii subsp. tauschii])
TraesCS1A02G073300	0.29	0.19	0.04	0.63	0.74	0.42	1.77	1.71	1.96	1.81	1.71	1.63	XP_020179965.1(cysteine-rich receptor-like protein kinase 2 [Aegilops tauschii subsp. tauschii])
TraesCS1A02G073400	3.36	3.25	3.3	3.77	3.93	3.96	4.74	4.42	4.86	4.1	4.72	4.59	XP_020179964.1(RNA polymerase II-associated protein 3 [Aegilops tauschii subsp. tauschii])
TraesCS1A02G073500	1.2	1.07	0.5	1.02	1.28	0.49	1.5	0.86	1.48	1.26	0.91	0.73	XP_020178328.1(uncharacterized protein LOC109763864 [Aegilops tauschii subsp. tauschii])
TraesCS1A02G073600	0.08	0.09	0.03	0.21	0.04	0.11	0.1	0	0	0.08	0	0.12	EMS47907.1(hypothetical protein TRIUR3_05964 [Triticum urartu])
TraesCS1A02G073700	0	0	0	0	0	0	0	0	0	0	0	0	XP_020179967.1(protein Rf1, mitochondrial-like, partial [Aegilops tauschii subsp. tauschii])
TraesCS1A02G073800	0.16	0.04	0	0	0.05	0	0	0	0.05	0	0.05	0	XP_020179967.1(protein Rf1, mitochondrial-like, partial [Aegilops tauschii subsp. tauschii])
TraesCS1A02G073900	33.71	27.74	39.32	49.47	45.4	38.91	14.13	16.75	18.07	27.86	17.6	19.28	AAR25142.1(annexin [Triticum aestivum])
TraesCS1A02G074000	0	0	0	0	0	0.06	0	0.07	0	0	0.06	0	XP_020179967.1(protein Rf1, mitochondrial-like, partial [Aegilops tauschii subsp. tauschii])
TraesCS1A02G074100	0.18	0.18	0.06	0.14	0	0.2	0.09	0.12	0.03	0.14	0.19	0.11	XP_020189171.1(protein BIG GRAIN 1-like [Aegilops tauschii subsp. tauschii])
TraesCS1A02G074200	0.5	0.51	0.71	0.3	0.54	0.35	1.45	1.32	2.18	0.32	0.88	0.54	XP_020189176.1(F-box protein At5g07610-like [Aegilops tauschii subsp. tauschii])
TraesCS1A02G074300	0.13	0	0.04	0.03	0	0	0.04	0.18	0.04	0	0	0.09	XP_002461447.1(F-box protein At5g07610 [Sorghum bicolor])
TraesCS1A02G074400	8.35	8.58	8.86	9	7.87	8.85	7.65	7.27	7.54	6.9	6.07	7.76	XP_020189168.1(uncharacterized protein LOC109774798 [Aegilops tauschii subsp. tauschii])
TraesCS1A02G074800	3.92	5.07	4.31	5.18	3.82	5.33	5.82	4.76	5.96	6.15	5.27	5.56	XP_020189142.1(uncharacterized protein LOC109774794 [Aegilops tauschii subsp. tauschii])
TraesCS1A02G074900	0.14	0.09	0.12	0.23	0.12	0.23	0.18	0.03	0.08	0.09	0.1	0.09	XP_020189141.1(pentatricopeptide repeat-containing protein At3g48810-like [Aegilops tauschii subsp. tauschii])
TraesCS1A02G075000	7.29	4.61	7.36	6.93	8.14	5.12	8.69	11.4	7.12	4.42	6.84	6.82	XP_020189140.1(long chain acyl-CoA synthetase 1 [Aegilops tauschii subsp. tauschii])
TraesCS1A02G075100	4.17	4.49	3.52	3.74	3.67	5.2	3.86	3.82	4.61	4.3	4.03	4.04	XP_020189139.1(DUF724 domain-containing protein 3-like isoform X2 [Aegilops tauschii subsp. tauschii])
TraesCS1A02G075200	0.54	0.36	0.57	1.13	0.95	0.51	0.86	1.79	1.99	1.86	1.09	1.87	EMS64900.1(hypothetical protein TRIUR3_34037 [Triticum urartu])
TraesCS1A02G075300	0.97	1.02	0.8	0.62	0.51	0.81	0.94	1.33	1	0.84	0.68	0.29	BAJ87320.1(predicted protein [Hordeum vulgare subsp. vulgare])
TraesCS1A02G075400	0.97	1.02	0.8	0.62	0.51	0.81	0.94	1.33	1	0.84	0.68	0.29	BAJ87320.1(predicted protein [Hordeum vulgare subsp. vulgare])
TraesCS1A02G075500	0.49	0.26	0.28	0.19	0.25	0.33	0.28	0.09	0.28	0.48	0.18	0.49	EEC71559.1(hypothetical protein OsI_03915 [Oryza sativa Indica Group])
TraesCS1A02G075600	0.14	0.21	0.23	0.22	0.15	0.31	0.21	0.17	0.09	0.16	0.09	0.15	XP_020160217.1(formin-like protein 6 isoform X1 [Aegilops tauschii subsp. tauschii])
TraesCS1A02G075700	1.17	1.96	1.66	1.29	1.16	1.95	1.68	1.71	1.43	1.06	1.71	1.57	XP_020160216.1(triose phosphate/phosphate translocator, chloroplastic-like isoform X2 [Aegilops tauschii subsp. tauschii])
TraesCS1A02G075800	0.02	0	0.11	0.12	0.02	0.02	0.04	0.07	0.13	0.26	0.02	0.26	XP_020180042.1(B3 domain-containing protein Os01g0234100-like isoform X3 [Aegilops tauschii subsp. tauschii])
TraesCS1A02G075900	0.49	0.2	0	0	0	0	0	0	0.64	2.2	0	0.24	XP_020180043.1(transmembrane protein 234 homolog [Aegilops tauschii subsp. tauschii])
TraesCS1A02G076000	4.52	5.1	4.56	5.18	4.61	4.56	4.83	4.91	4.77	4.29	4.17	5.5	XP_020160258.1(uncharacterized protein At1g04910 [Aegilops tauschii subsp. tauschii])
TraesCS1A02G076100	26.43	24.11	25	16.71	23.36	20.3	24.29	26.34	26.64	26.39	27.99	21.16	XP_020164819.1(nitrogen regulatory protein P-II homolog [Aegilops tauschii subsp. tauschii])
TraesCS1A02G076200	1	0.48	0.31	3.93	4.2	3.37	0.2	0.14	0.54	2.43	1.61	2.35	XP_020164818.1(transcription factor MYB30-like [Aegilops tauschii subsp. tauschii])
TraesCS1A02G076300	0	0.89	0	1.61	0	0.47	0	0	0	0	0	1.07	EMS64607.1(hypothetical protein TRIUR3_23492 [Triticum urartu])
TraesCS1A02G076400	3.86	3.58	3.8	2.66	3.24	3.05	5.06	6.3	5.61	5.87	4.78	4.71	XP_020164817.1(ultraviolet-B receptor UVR8 [Aegilops tauschii subsp. tauschii])
TraesCS1A02G076500	1.09	1.35	0.76	2.24	2.58	3.39	0.48	0.29	0.48	0.89	1.54	1.45	XP_020198974.1(putative disease resistance protein At1g58400 [Aegilops tauschii subsp. tauschii])
TraesCS1A02G076700	0	0.04	0	0.05	0.09	0.06	0.8	0.2	0.54	0.02	0.58	0.07	XP_020187577.1(cytochrome P450 76C3-like [Aegilops tauschii subsp. tauschii])
TraesCS1A02G076800	0	0	0	0	0	0	0	0	0	0	0	0	EMS67828.1(hypothetical protein TRIUR3_22661 [Triticum urartu])
TraesCS1A02G076900	30.73	22.59	30.63	18.24	18.69	18.78	16.48	15.92	16.63	16.03	12.34	14.89	EMS55736.1(hypothetical protein TRIUR3_30853 [Triticum urartu])
TraesCS1A02G077000	4.65	3.49	3.4	2.24	3.63	4.04	0.37	0.71	0.68	0.49	0.88	0.66	XP_020160244.1(GDSL esterase/lipase At1g09390-like [Aegilops tauschii subsp. tauschii])
TraesCS1A02G077100	0	0	0	0.4	0	0	0	0	0	0	0	0	XP_020184014.1(ethylene-responsive transcription factor 2-like [Aegilops tauschii subsp. tauschii])
TraesCS1A02G077200	31.62	27.32	26.22	26.52	29.59	26.21	25	27.88	27.58	26.63	27.49	29.58	ABG29422.1(GSK-like kinase 1A [Triticum aestivum])
TraesCS1A02G077300	0	0	0	0	0	0	0	0	0	0	0	0	XP_020166908.1(uncharacterized protein LOC109752419 [Aegilops tauschii subsp. tauschii])
TraesCS1A02G077400	0	0.43	0.21	0.07	0.42	0	0.29	0.45	0.36	0.24	0.07	0.5	EMS55318.1(hypothetical protein TRIUR3_16936 [Triticum urartu])
TraesCS1A02G077500	9.82	9.85	11.14	8.59	9.43	7.78	14.64	14.37	15.12	13.83	12.3	11.17	XP_020166907.1(probable protein phosphatase 2C 47 [Aegilops tauschii subsp. tauschii])
TraesCS1A02G077600	3.12	2.9	2.98	2.98	2.6	2.08	3.03	2.96	2.78	2.5	2.05	2.23	XP_020166906.1(putative RNA polymerase II subunit B1 CTD phosphatase RPAP2 homolog [Aegilops tauschii subsp. tauschii])
TraesCS1A02G077700	42.01	47.59	40.39	29.02	37.31	44.1	124.83	124.98	159.09	103.6	130.65	90.5	XP_020179970.1(peroxidase 2-like [Aegilops tauschii subsp. tauschii])
TraesCS1A02G077800	2.72	4.08	3.46	4.08	2.72	4.76	2.67	2.31	1.82	4.2	3.27	5.29	BAK03484.1(predicted protein [Hordeum vulgare subsp. vulgare])
TraesCS1A02G077900	0.4	0.23	0.2	0.16	0.04	0.14	0.49	0.52	0.14	0	0	0.16	EMS68773.1(Peroxidase 2 [Triticum urartu])
TraesCS1A02G078000	0.04	0.06	0.03	0.13	0.08	0.07	0.38	0.21	0.45	0.12	0.14	0.04	EMS68772.1(Peroxidase 2 [Triticum urartu])
TraesCS1A02G078100	15.46	21.69	11.48	8.95	12.08	15.12	19.49	15.46	11.73	7.66	11.48	14	XP_020179030.1(peroxidase 5-like [Aegilops tauschii subsp. tauschii])
TraesCS1A02G078200	20.28	13.72	24.72	43.18	45.14	33.49	19.55	23.32	20.58	16.26	24.12	19.82	XP_020179032.1(peroxidase 5-like [Aegilops tauschii subsp. tauschii])
TraesCS1A02G078300	0.62	0.91	0.74	0.77	0.25	0.45	0.43	1.08	1.3	0.6	0.21	0.74	EMS53882.1(hypothetical protein TRIUR3_18277 [Triticum urartu])
TraesCS1A02G078400	17.26	9.4	17.98	27.66	27.87	18.64	29.39	33.89	25.45	31.92	40.2	27.81	XP_020179031.1(peroxidase 5-like [Aegilops tauschii subsp. tauschii])
TraesCS1A02G078500	0.04	0.06	0.14	0.09	0.06	0.05	0.09	0.08	0.13	0.04	0.09	0.02	KQL01916.1(hypothetical protein SETIT_015074mg [Setaria italica])
TraesCS1A02G078600	12.94	8.94	16.48	22.1	20.4	17.14	19.42	27.72	18.35	28.89	30.69	21.6	EMS60334.1(Peroxidase 5 [Triticum urartu])
TraesCS1A02G078700	1.33	1.14	1.13	1.43	1.63	1.47	1.2	1.23	1.2	1.12	1.54	1.06	XP_020187338.1(uncharacterized protein LOC109773049 [Aegilops tauschii subsp. tauschii])
TraesCS1A02G078800	37.86	31.08	35.66	42.94	43.56	45.55	91.82	86.26	111.22	119.89	126.44	91.46	EMS47979.1(putative glutathione S-transferase GSTF1 [Triticum urartu])
TraesCS1A02G078900	0.95	0.82	0.89	1	0.54	1.15	1.39	0.86	1.3	3.63	3.08	1.71	EMS45394.1(putative glutathione S-transferase GSTF1 [Triticum urartu])
TraesCS1A02G079000	2.58	2.88	3.74	1.2	1.12	0.81	0.42	0.83	0.24	0.61	0.72	0.7	EMS51266.1(Lecithin-cholesterol acyltransferase-like 1 [Triticum urartu])
TraesCS1A02G079100	0	0	0	0	0	0.15	0	0	0	0	0	0	EMS51266.1(Lecithin-cholesterol acyltransferase-like 1 [Triticum urartu])
TraesCS1A02G079200	0	0	0	0	0	0	0	0	0	0.87	0	0	EMS51266.1(Lecithin-cholesterol acyltransferase-like 1 [Triticum urartu])
TraesCS1A02G079300	0.48	0.32	0.13	0.31	0.24	0.21	0	0.09	0.55	0.23	0.07	0	XP_020187346.1(uncharacterized protein LOC109773057 [Aegilops tauschii subsp. tauschii])
TraesCS1A02G079400	7.27	8.04	11.68	3.68	24.31	11.8	46.82	38.79	53.43	62.32	45.52	48.65	EMS51265.1(Peroxidase 5 [Triticum urartu])
TraesCS1A02G079500	1.04	0.81	1.46	4.67	5.79	5.61	2.55	2.35	1.82	3.94	3.83	3.31	XP_020187345.1(peroxidase 5-like [Aegilops tauschii subsp. tauschii])
TraesCS1A02G079600	0.3	0.37	0.26	0.38	0.09	0.44	0.18	0.49	0.24	0.21	0.47	0.06	XP_020187347.1(protein ROOT PRIMORDIUM DEFECTIVE 1-like [Aegilops tauschii subsp. tauschii])
TraesCS1A02G079700	53.19	44.96	50.28	119.24	134.85	102.24	85.81	117.97	83.71	145.2	162	167.22	EMS68085.1(Pto-interacting protein 1 [Triticum urartu])
TraesCS1A02G079800	2.3	2.72	2.35	3.15	3.43	4.2	2.3	3.32	2.22	2.35	3.77	4.02	XP_020187343.1(tropomyosin-like [Aegilops tauschii subsp. tauschii])
TraesCS1A02G079900	2.54	7.03	7.24	7.35	4.82	4.4	3.79	2.74	3.31	2.33	4.69	0.6	XP_022148325.1(uncharacterized protein LOC111017005 [Momordica charantia])
TraesCS1A02G080000	1.85	2.52	1.24	1.33	1.7	1.96	2.3	1.96	1.93	0.55	1.78	1.09	EMS53621.1(Germin-like protein 5-1 [Triticum urartu])
TraesCS1A02G080100	1.12	1.21	1.16	1.48	1.09	1.67	1.05	1.2	1.28	1.69	1.02	1.48	XP_020154103.1(actin cytoskeleton-regulatory complex protein pan1-like [Aegilops tauschii subsp. tauschii])
TraesCS1A02G080200	1.09	1.15	1.13	1.31	1.18	1.35	1.09	0.91	0.78	0.98	1.17	1.22	XP_020154101.1(uncharacterized protein LOC109739427 [Aegilops tauschii subsp. tauschii])
TraesCS1A02G080300	0.89	0.98	0.9	1.11	1.24	1.28	1.19	1.06	1.52	1.1	1.78	1.26	XP_020186848.1(uncharacterized protein LOC109772577 isoform X2 [Aegilops tauschii subsp. tauschii])
TraesCS1A02G080400	0	0	0	0	0	0	0	0	0	0	0	0	XP_020186852.1(BTB/POZ and MATH domain-containing protein 1-like [Aegilops tauschii subsp. tauschii])
TraesCS1A02G080500	10.37	8.48	14.07	8.78	13.07	8.52	18.84	22.71	19.25	15.82	18.83	16.58	XP_020186846.1(CBL-interacting protein kinase 17-like [Aegilops tauschii subsp. tauschii])
TraesCS1A02G080600	11.98	8.01	15.29	5.87	14.5	7.22	12.13	18.74	14.23	8.95	11.4	11.42	AJR22378.1(CBL-interacting protein kinase 17 [Triticum aestivum])
TraesCS1A02G080700	10.61	7.07	9.06	7.39	10	7.21	18.31	25.35	21.23	14.73	16.77	16.82	AEZ51506.1(CBL-interacting protein kinase 17 [Hordeum vulgare subsp. spontaneum])
TraesCS1A02G081000	0	0	0	0	0	0	0	0	0	0	0	0	CDM81745.1(unnamed protein product [Triticum aestivum])
TraesCS1A02G081100	0	0	0	0	0	0	0	0	0	0	0	0	EMS59688.1(hypothetical protein TRIUR3_20521 [Triticum urartu])
TraesCS1A02G081200	61.18	45.07	60.18	35.86	51.8	41.19	150.55	222.22	206.33	108.7	178.09	135.25	XP_020166999.1(acyl transferase 4-like [Aegilops tauschii subsp. tauschii])
TraesCS1A02G081300	24.72	27.25	22.95	32.69	23.71	23.62	18.54	17.5	19.2	20	13.89	15.64	AOV85896.1(ABCB1, partial [Triticum polonicum])
TraesCS1A02G081400	8.64	6.23	9.51	7.76	6.7	6.76	8.06	6.97	8.84	6.84	6.89	7.42	EMS52546.1(hypothetical protein TRIUR3_25925 [Triticum urartu])
TraesCS1A02G081500	0	0	0	0	0	0	0	0	0	0	0	0	EMS52545.1(Reticulon-like protein B1 [Triticum urartu])
TraesCS1A02G081600	0.1	0	0	0.18	0.03	0	0	0.07	0.06	0	0.03	0.03	XP_020191653.1(uncharacterized protein LOC109777429 [Aegilops tauschii subsp. tauschii])
TraesCS1A02G081700	0	0	0	0.03	0	0	0.09	0.04	0.2	0.1	0.03	0.03	EMS64913.1(hypothetical protein TRIUR3_08373 [Triticum urartu])
TraesCS1A02G081800	0	0	0	0	0	0	0	0	0	0	0	0	XP_020156954.1(wall-associated receptor kinase-like 8 [Aegilops tauschii subsp. tauschii])
TraesCS1A02G081900	0	0	0	0	0	0	0	0	0.24	0	0	0	XP_020189467.1(uncharacterized protein LOC109775115 [Aegilops tauschii subsp. tauschii])
TraesCS1A02G082000	23.26	15.82	21.67	18.46	21.22	13.95	32.86	44.36	37.09	25.61	36.24	33.24	EMS45962.1(Aspartic proteinase [Triticum urartu])
TraesCS1A02G082100	0.39	1.45	0.6	1.03	0.55	0.56	0.34	0.42	0.74	0.9	0.47	0.31	XP_014753715.1(uncharacterized protein LOC104582762 [Brachypodium distachyon])
TraesCS1A02G082200	5.18	4.01	2.65	9.63	5.74	3.76	6.47	11.04	7.73	7.36	7.67	5.5	XP_020154252.1(1,4-dihydroxy-2-naphthoyl-CoA thioesterase 1-like [Aegilops tauschii subsp. tauschii])
TraesCS1A02G082300	10.11	7.8	8.07	6.39	6.83	9.2	5.05	6	5.11	7.45	10.28	9.04	EMS51463.1(hypothetical protein TRIUR3_26192 [Triticum urartu])
TraesCS1A02G082400	7.11	10.78	8.72	7.94	8.77	12.61	4.85	7	4.83	5.15	8.09	8.01	EMS51464.1(Chitinase 10 [Triticum urartu])
TraesCS1A02G082500	54.84	30.77	49.01	143.3	150.79	82.86	95.63	145.66	103.01	195.92	197.55	207.03
TraesCS1A02G082600	10.17	10.47	9.88	8.31	8.02	8.2	10.14	9.65	9.22	8.9	7.95	9.26	EMS62932.1(Chromatin structure-remodeling complex protein BSH [Triticum urartu])
TraesCS1A02G082700	0.27	1.21	1.14	1.62	0.73	0.5	1.21	0.35	1.5	0.62	0.75	1.29	XP_020190488.1(auxin-responsive protein IAA8-like [Aegilops tauschii subsp. tauschii])
TraesCS1A02G082800	0.12	0.19	0	0.18	0.47	0.21	0.61	0.89	0.51	0.78	0.3	0.23	EMS62309.1(LRR receptor-like serine/threonine-protein kinase EFR [Triticum urartu])
TraesCS1A02G082900	0	0	0	0	0	0	0	0	0	0	0	0	EMS60676.1(hypothetical protein TRIUR3_19701 [Triticum urartu])
TraesCS1A02G083000	1.92	2.35	1.86	2.2	2.11	2.73	4.43	5.69	5.72	6.59	6.95	5.04	XP_020164967.1(transcription factor APG-like [Aegilops tauschii subsp. tauschii])
TraesCS1A02G083100	6	6.84	4.53	4	3.04	4.48	7.35	7.41	6.47	2.47	3.14	3	XP_020188724.1(transcription factor LAF1-like [Aegilops tauschii subsp. tauschii])
TraesCS1A02G083300	2.79	1.58	1.63	4.13	4.9	3.98	1.6	3.01	2.28	4.2	3.58	2.36	XP_020188723.1(uncharacterized protein LOC109774415 [Aegilops tauschii subsp. tauschii])
TraesCS1A02G083400	33.67	30.44	30.78	39.3	30.88	36.28	30.6	31.55	31.89	31.85	28.8	30.6	XP_020188722.1(RNA-binding protein 8A [Aegilops tauschii subsp. tauschii])
TraesCS1A02G083500	5.97	6.59	5.71	6.85	7.1	4.59	7.86	6.55	7.58	6.78	7.81	8.74	XP_020188719.1(uncharacterized protein LOC109774413 isoform X1 [Aegilops tauschii subsp. tauschii])
TraesCS1A02G083600	0	0	0	0	0	0	0	0	0	0	0	0	XP_020149111.1(signal recognition particle 14 kDa protein [Aegilops tauschii subsp. tauschii])
TraesCS1A02G083700	0	0	0	0	0	0	0	0	0	0	0	0	EMS54932.1(hypothetical protein TRIUR3_33181 [Triticum urartu])
TraesCS1A02G083800	0.19	0.2	0.05	0.15	0.19	0.23	0.16	0.14	0.36	0.21	0.03	0.09	XP_020188730.1(glucose and ribitol dehydrogenase homolog [Aegilops tauschii subsp. tauschii])
TraesCS1A02G083900	0	0	0	0	0	0	0	0	0.14	0	0	0.16	XP_024314595.1(uncharacterized protein LOC112270745 [Brachypodium distachyon])
TraesCS1A02G084000	0.18	0.09	0.06	0.12	0.15	0	0.32	0.08	0.25	0.04	0.03	0	XP_020188729.1(benzyl alcohol O-benzoyltransferase-like [Aegilops tauschii subsp. tauschii])
TraesCS1A02G084100	5.84	8.15	7.21	8.04	6.95	9.07	8.01	6.12	6.19	8.09	6.4	5.32	XP_020188713.1(uncharacterized protein LOC109774409 [Aegilops tauschii subsp. tauschii])
TraesCS1A02G084200	5.82	6.26	6.83	6.85	5.59	5.29	6.33	6.89	6.68	5	4.92	6.15	XP_020182352.1(putative E3 ubiquitin-protein ligase RF298 [Aegilops tauschii subsp. tauschii])
TraesCS1A02G084300	0.18	0.12	0	0	0.04	0.03	0.06	0	0	0.25	0.03	0.04	XP_020183170.1(transcription termination factor MTEF1, chloroplastic-like [Aegilops tauschii subsp. tauschii])
TraesCS1A02G084400	0.19	0.7	0.33	0	0.38	0.17	0	0.21	0.17	0.09	0.16	0.1	XP_020155009.1(uncharacterized protein LOC109740369 [Aegilops tauschii subsp. tauschii])
TraesCS1A02G084500	5.14	5.32	5.9	5.54	6.63	5.23	6.9	6.3	7.83	8.65	7.43	6.47	XP_020147862.1(phosphoglycerate mutase-like protein AT74H [Aegilops tauschii subsp. tauschii])
TraesCS1A02G084600	0	0	0	0	0	0	0	0	0	0	0.54	0	KQK07619.1(hypothetical protein BRADI_2g36612v3 [Brachypodium distachyon])
TraesCS1A02G084700	0	0	0	0	0	0	0	0	0	0	0	0	CDM83531.1(unnamed protein product [Triticum aestivum])
TraesCS1A02G084800	0	0	0	0	0	0	1.7	0	1.11	0.59	1.62	2.53	EMS45315.1(hypothetical protein TRIUR3_11356 [Triticum urartu])
TraesCS1A02G084900	21.37	15.61	21.47	26.4	24.17	14.79	14.96	14.77	18.66	30.35	16.01	18.35	BAJ86448.1(predicted protein [Hordeum vulgare subsp. vulgare])
TraesCS1A02G085000	1.75	1.1	1.26	1.44	1.58	1.51	1.14	1.3	1.23	0.83	1.03	1.04	XP_020147861.1(replication protein A 70 kDa DNA-binding subunit C-like [Aegilops tauschii subsp. tauschii])
TraesCS1A02G085100	0	0	0	0	0	0	0	0	0	0	0	0	CDM85691.1(unnamed protein product [Triticum aestivum])
TraesCS1A02G085200	1.86	1.49	2.28	0	0.88	2.35	10.53	9.34	11.72	0	4.57	7.14	XP_020147847.1(uncharacterized protein LOC109733058 [Aegilops tauschii subsp. tauschii])
TraesCS1A02G085300	1.09	4.19	0.51	3.82	0.24	1.94	0.63	0.52	0.21	0.46	0.1	1.2	EMS47951.1(hypothetical protein TRIUR3_32499 [Triticum urartu])
TraesCS1A02G085400	25.41	17.65	28.5	42.05	36.47	25.67	8.79	11.3	12.51	27.74	17.37	22.6	BAK01758.1(predicted protein [Hordeum vulgare subsp. vulgare])
TraesCS1A02G085500	3.43	4.42	3	2.75	2.01	2.77	3.76	2.99	3.44	3.36	4.35	3.07	EMS66027.1(hypothetical protein TRIUR3_22371 [Triticum urartu])
TraesCS1A02G085600	25.36	32.4	24.97	47.2	40.68	40.4	17.73	14.74	14.79	23.61	22.41	23.73	XP_020147857.1(alanine aminotransferase 2 isoform X2 [Aegilops tauschii subsp. tauschii])
TraesCS1A02G085700	0.2	0.16	0.15	0.13	0.15	0.1	0.2	0.09	0.22	0.17	0.1	0.34	XP_020179318.1(FBD-associated F-box protein At5g60610-like, partial [Aegilops tauschii subsp. tauschii])
TraesCS1A02G085800	0.28	0.11	0.12	0.29	0.33	0.29	0.92	0.5	0.52	0.09	0.44	0.23	XP_020171077.1(DIBOA-glucoside dioxygenase BX6-like [Aegilops tauschii subsp. tauschii])
TraesCS1A02G085900	1.86	2.15	2.22	1.85	1.63	1.03	1.7	1.94	1.89	1.46	2.02	1.86	EMS57737.1(hypothetical protein TRIUR3_14801 [Triticum urartu])
TraesCS1A02G086000	0	0	0	0	0	0	0	0	0	0	0	0	CDM85691.1(unnamed protein product [Triticum aestivum])
TraesCS1A02G086100	5.73	5.95	6.78	5.99	3.71	3.77	6.26	8.64	7.08	5.28	6.15	5.07	P08819.2(RecName: Full=Serine carboxypeptidase 2; AltName: Full=CPDW-II; Short=CP-WII; AltName: Full=Carboxypeptidase D; AltName: Full=Serine carboxypeptidase II; Contains: RecName: Full=Serine carboxypeptidase 2 chain A; AltName: Full=Serine carboxypeptidase II chain A; Contains: RecName: Full=Serine carboxypeptidase 2 chain B; AltName: Full=Serine carboxypeptidase II chain B; Flags: Precursor)
TraesCS1A02G086200	5.73	4.36	5.47	5.02	6.01	4.59	6.33	7	6.77	5.74	5.98	5.72	XP_020161411.1(uncharacterized protein LOC109746720 [Aegilops tauschii subsp. tauschii])
TraesCS1A02G086300	0	0	0	0	0	0	0	0	0	0	0	0	BAK07443.1(predicted protein [Hordeum vulgare subsp. vulgare])
TraesCS1A02G086400	0	0	0	0	0	0	0	0	0	0	0	0	EMS66066.1(hypothetical protein TRIUR3_09296 [Triticum urartu])
TraesCS1A02G086500	16.5	17.78	16.46	16.6	14.12	14.96	17.21	17.16	16.74	15.57	13.52	15.73	ABC54586.1(mitogen-activated protein kinase 2 [Triticum aestivum])
TraesCS1A02G086600	23.28	22.35	18.82	27.01	21.49	25.36	16.17	15.36	14.87	14.4	14.45	17.94	EMS68018.1(hypothetical protein TRIUR3_00872 [Triticum urartu])
TraesCS1A02G086700	28.24	8.44	18.54	9.43	19.79	5.79	17.05	4.01	8.98	15.51	14.37	13.53	EMS68019.1(Subtilisin-chymotrypsin inhibitor-2A [Triticum urartu])
TraesCS1A02G086800	9.29	6.42	8.28	8.87	8.97	6.57	9.6	10.65	11.3	9.23	8.84	9.02	XP_020199137.1(LEC14B homolog [Aegilops tauschii subsp. tauschii])
TraesCS1A02G086900	5.47	5.44	4.2	6.42	4.54	5.46	5.79	4.6	4.54	5.28	4.88	5.98	XP_020199136.1(putative membrane-bound O-acyltransferase C24H6.01c [Aegilops tauschii subsp. tauschii])
TraesCS1A02G087000	0	0	0	0	0	0	0	0	0	0	0	0	XP_004960461.1(uncharacterized protein LOC101783469 [Setaria italica])
TraesCS1A02G087100	1.9	1.13	0.73	0.34	0.55	0.81	0.93	1.85	2.78	1.19	1.43	1.8	XP_020158513.1(uncharacterized protein LOC109743845 [Aegilops tauschii subsp. tauschii])
TraesCS1A02G087200	0.03	0	0	0	0.03	0	0.03	0	0.01	0.01	0	0	XP_020152883.1(zinc finger CCCH domain-containing protein 4-like [Aegilops tauschii subsp. tauschii])
TraesCS1A02G087300	0.06	0.04	0.03	0.06	0.13	0.02	0.09	0.16	0.02	0.2	0.14	0.05	XP_020152883.1(zinc finger CCCH domain-containing protein 4-like [Aegilops tauschii subsp. tauschii])
TraesCS1A02G087400	0.11	0.03	0.09	0.03	0.11	0.03	0.06	0.11	0.15	0.14	0.03	0.07	XP_020152882.1(uncharacterized protein LOC109738195 [Aegilops tauschii subsp. tauschii])
TraesCS1A02G087500	2.04	2.44	1.86	2.76	3.06	2.36	2.26	1.96	1.99	1.83	1.41	2.14	EMS46456.1(Lysosomal alpha-mannosidase [Triticum urartu])
TraesCS1A02G087600	0	0	0	0	0	0	0	0	0	0	0	0	EMS53812.1(hypothetical protein TRIUR3_19066 [Triticum urartu])
TraesCS1A02G087700	0	0	0	0.02	0	0	0	0	0	0	0	0	XP_020181134.1(zinc-finger homeodomain protein 9-like [Aegilops tauschii subsp. tauschii])
TraesCS1A02G087900	6.67	6.79	6.82	7.81	6.77	8.26	5.68	5.37	4.94	4.86	4.25	5.39	EMS45332.1(Transcription regulatory protein SNF2 [Triticum urartu])
TraesCS1A02G088000	6.27	6.61	6.88	8.09	6.97	6.76	7.06	7.7	6.53	6.92	6.37	7.49	XP_020178714.1(serine/threonine-protein phosphatase BSL1 homolog isoform X1 [Aegilops tauschii subsp. tauschii])
TraesCS1A02G088100	14.98	13.83	16.8	15.1	18.22	13.35	19.46	23.01	19.56	19.72	22.83	22.36	XP_015647431.1(PREDICTED: probable E3 ubiquitin-protein ligase XBOS34 [Oryza sativa Japonica Group])
TraesCS1A02G088200	2.46	2.27	2.15	2.55	2.02	2.52	2.43	2.33	2.69	2.21	2.2	3.05	XP_020178717.1(DNA repair helicase XPD [Aegilops tauschii subsp. tauschii])
TraesCS1A02G088300	1.55	0.33	1.36	2.86	1.4	1.35	0.05	0	0.09	0	0	0	XP_020190590.1(tryptamine hydroxycinnamoyltransferase 2-like [Aegilops tauschii subsp. tauschii])
TraesCS1A02G088400	11.32	5.92	8.56	5.9	7.41	5.64	0	0.03	0.09	0.03	0.18	0.03	EMS45123.1(Agmatine coumaroyltransferase-1 [Triticum urartu])
TraesCS1A02G088600	4.61	3.61	2.42	6.66	8.73	5.37	1.38	1.65	2.27	2.17	1.84	1.63	XP_020177053.1(probable sucrose-phosphatase 3 isoform X1 [Aegilops tauschii subsp. tauschii])
TraesCS1A02G088700	0	0	0	0	0	0	0	0	0	0	0	0	XP_020177052.1(endoglucanase 20-like [Aegilops tauschii subsp. tauschii])
TraesCS1A02G088800	0	0.16	0	0.1	0.26	0.12	0.11	0	0.11	0.13	0.06	0	XP_020172624.1(syntaxin-132-like [Aegilops tauschii subsp. tauschii])
TraesCS1A02G088900	14	10.81	13.4	13.26	14.45	9.98	13.53	17.94	16.31	12.75	15.17	15.79	XP_020177060.1(uncharacterized protein LOC109762597 isoform X1 [Aegilops tauschii subsp. tauschii])
TraesCS1A02G089000	0	0	0	0	0	0	0	0	0	0	0	0	XP_020192440.1(PX domain-containing protein EREL1-like [Aegilops tauschii subsp. tauschii])
TraesCS1A02G089100	7.78	7.1	6.96	7.55	6.73	6.57	7.22	7.64	7.84	6.91	7.03	7.2	BAK03363.1(predicted protein, partial [Hordeum vulgare subsp. vulgare])
TraesCS1A02G089200	0.94	0.35	0.44	0.27	0.17	0.31	0.15	0.19	0.07	0.33	0.15	0.09	EMS65648.1(hypothetical protein TRIUR3_18499 [Triticum urartu])
TraesCS1A02G089300	0.27	0.09	0.17	0.22	0.43	0.07	0.2	0.17	0.54	0.27	0.41	0.51	XP_020183055.1(uncharacterized protein LOC109768733 [Aegilops tauschii subsp. tauschii])
TraesCS1A02G089400	0.19	0.18	0.1	0.03	0.28	0.14	0.03	0.12	0.1	0.22	0.26	0.3	EMS50049.1(hypothetical protein TRIUR3_19024 [Triticum urartu])
TraesCS1A02G089500	10.73	6.4	7.78	38.03	37.12	25.05	3.43	7.72	4.88	18.29	19.31	22.12	XP_020154330.1(1-aminocyclopropane-1-carboxylate oxidase-like [Aegilops tauschii subsp. tauschii])
TraesCS1A02G089600	14.7	8.2	11.25	43.18	40.84	32.75	3.67	5.88	5.14	16.33	22.1	18.84	BAK00849.1(predicted protein [Hordeum vulgare subsp. vulgare])
TraesCS1A02G089700	0.12	0	0	0	0.04	0	0	0	0.07	0.11	0.07	0	XP_020183053.1(septin and tuftelin-interacting protein 1 homolog 1-like [Aegilops tauschii subsp. tauschii])
TraesCS1A02G089800	0.37	0.43	0.5	0.53	0.2	0.29	0.72	0.52	0.46	0.55	0.39	0.49	XP_020180333.1(protein O-glucosyltransferase 1 [Aegilops tauschii subsp. tauschii])
TraesCS1A02G089900	23.83	22.8	23.17	28.98	27.85	26.23	24.34	26.74	23.84	21.83	21.96	24.78	XP_020180331.1(cullin-1 isoform X1 [Aegilops tauschii subsp. tauschii])
TraesCS1A02G090000	22.6	24.94	22.99	22.63	20.38	19.88	25.92	28.87	26.57	19.41	22.3	24.62	XP_020180332.1(cullin-1 isoform X2 [Aegilops tauschii subsp. tauschii])
TraesCS1A02G090100	12.25	13.46	11.62	11.62	12.07	13.38	14.87	14.59	14.63	14.91	14.47	14.48	XP_020184562.1(probable serine/threonine-protein phosphatase 2A regulatory subunit B' subunit TON2 [Aegilops tauschii subsp. tauschii])
TraesCS1A02G090200	0	0.07	0	0	0	0	0	0	0	0	0	0	XP_020148825.1(uncharacterized protein LOC109734024 [Aegilops tauschii subsp. tauschii])
TraesCS1A02G090300	2.5	2.68	2.66	3.24	2.74	3.28	1.81	2.33	2.04	1.92	1.89	2.26	XP_020175017.1(anaphase-promoting complex subunit 7 [Aegilops tauschii subsp. tauschii])
TraesCS1A02G090400	0	0	0	0	0	0.15	0	0	0.05	0	0	0	XP_020185099.1(uncharacterized protein LOC109770799 [Aegilops tauschii subsp. tauschii])
TraesCS1A02G090500	0	0.14	0	0	0	0	0	0	0	0	0	0	EMS64377.1(Deoxyuridine 5'-triphosphate nucleotidohydrolase [Triticum urartu])
TraesCS1A02G090600	7.42	7.08	6.45	9.37	6.77	7.99	9.36	7.18	6.8	7.97	6.34	7.64	BAJ87683.1(predicted protein [Hordeum vulgare subsp. vulgare])
TraesCS1A02G090700	0	0	0.04	0.07	0	0.1	0.06	0	0	0.02	0.02	0	XP_003568927.1(UPF0481 protein At3g47200 isoform X1 [Brachypodium distachyon])
TraesCS1A02G090800	0	0	0	0	0	0	0	0	0	0	0	0	EMS67459.1(hypothetical protein TRIUR3_26282 [Triticum urartu])
TraesCS1A02G090900	0	0	0	0	0	0	0	0	0	0	0	0	XP_010238795.1(E3 ubiquitin-protein ligase RNF181 [Brachypodium distachyon])
TraesCS1A02G091000	8.52	6.33	6.41	9.16	9.86	7.51	9.78	8.38	8.18	10.77	8.17	10.1	EMS62597.1(hypothetical protein TRIUR3_20614 [Triticum urartu])
TraesCS1A02G091100	14.1	16.2	15.19	18.34	14.62	16.94	14.59	14.6	13.1	12.27	11.57	14.63	XP_020163813.1(probable chromatin-remodeling complex ATPase chain [Aegilops tauschii subsp. tauschii])
TraesCS1A02G091200	4.22	4.49	4.37	5.13	4.29	4.91	4.68	4.67	4.71	3.35	4.04	4.68	EMS63735.1(Double-stranded RNA-binding protein 2 [Triticum urartu])
TraesCS1A02G091300	12.48	11.62	10.49	12.66	9.3	10.57	10.46	9.54	10.56	7.64	8.23	10.95	XP_020196868.1(transport inhibitor response 1-like protein Os05g0150500 [Aegilops tauschii subsp. tauschii])
TraesCS1A02G091400	1.9	1.82	2.18	2.4	1.72	1.73	1.45	1.69	1.52	1.62	1.22	1.13	XP_020196551.1(ATP-dependent DNA helicase Q-like SIM isoform X1 [Aegilops tauschii subsp. tauschii])
TraesCS1A02G091500	0	0	0	0	0	0.01	0.03	0	0.02	0.01	0.01	0	AAF87999.1(starch synthase III [Triticum aestivum])
TraesCS1A02G091600	0.34	0.72	0.29	0.42	0.03	0.43	0.29	0.29	0.26	0.23	0.18	0.51	EMS45038.1(hypothetical protein TRIUR3_16001 [Triticum urartu])
TraesCS1A02G091700	0.16	0.08	0	0	0	0	0.09	0.22	0.05	0.05	0	0	XP_020182512.1(DNA damage-binding protein cmr1-like isoform X2 [Aegilops tauschii subsp. tauschii])
TraesCS1A02G091900	0.85	0	0	0.22	0.99	0.25	0.12	0.15	0	0.4	0.12	0.14	EMS64792.1(Putative cyclin-dependent kinase F-2 [Triticum urartu])
TraesCS1A02G092000	0	0	0	0	0	0	0.12	0	0	0	0	0	EMS64792.1(Putative cyclin-dependent kinase F-2 [Triticum urartu])
TraesCS1A02G092100	0.05	0.04	0.02	0	0	0	0	0	0	0.02	0	0	XP_020158095.1(indole-2-monooxygenase-like [Aegilops tauschii subsp. tauschii])
TraesCS1A02G092200	0.93	1.4	0.59	0.54	0.4	1.86	1.32	0.59	1.5	1.62	1.06	0.99	XP_020158093.1(thaumatin-like protein [Aegilops tauschii subsp. tauschii])
TraesCS1A02G092300	0.39	0.13	0.26	0	0.28	0.04	0.2	0.34	0.34	0.15	0.17	0.07	XP_020158096.1(putative cyclin-dependent kinase F-2 [Aegilops tauschii subsp. tauschii])
TraesCS1A02G092400	0	0	0	0	0	0	0	0	0	0	0	0	XP_024311315.1(uncharacterized protein LOC112269264 isoform X1 [Brachypodium distachyon])
TraesCS1A02G092500	0	0	0	0.4	0	0.22	0	0	0	0	0	0.17	XP_020158096.1(putative cyclin-dependent kinase F-2 [Aegilops tauschii subsp. tauschii])
TraesCS1A02G092600	0	0	0	0	0	0	0	0	0	0	0	0	XP_020188521.1(putative serpin-Z5 [Aegilops tauschii subsp. tauschii])
TraesCS1A02G092700	65.1	53.47	62.46	56.12	55.46	50.31	52.34	54.41	59.19	48.53	55.29	51.65	EMS45517.1(Bifunctional protein FolD [Triticum urartu])
TraesCS1A02G092800	0	0.1	0.03	0.06	0	0	0.03	0.08	0.27	0	0.17	0	XP_020188517.1(desiccation-related protein PCC13-62-like [Aegilops tauschii subsp. tauschii])
TraesCS1A02G092900	255.08	329.7	241.72	352.45	239.31	370.21	240.81	162.62	194.58	200.65	201.52	257.69	XP_020188513.1(40S ribosomal protein S4 [Aegilops tauschii subsp. tauschii])
TraesCS1A02G093000	0.3	0.05	0.26	0.14	0.18	0.22	3.62	2.72	3.45	2.18	2.2	1.13	XP_020195935.1(translocator protein homolog [Aegilops tauschii subsp. tauschii])
TraesCS1A02G093100	0	0	0	0	0	0	0	0	0	0	0	0	XP_020195937.1(BTB/POZ and MATH domain-containing protein 1-like [Aegilops tauschii subsp. tauschii])
TraesCS1A02G093200	3.99	4.7	3.82	4.48	4.14	3.05	3.62	4.09	3.59	3.73	4.12	3.06	XP_020162463.1(pre-rRNA-processing protein TSR2-like [Aegilops tauschii subsp. tauschii])
TraesCS1A02G093300	24.37	19.85	18.98	21.15	22.42	18.27	18.36	22.35	18.74	11.15	14.4	15.12	BAJ94829.1(predicted protein [Hordeum vulgare subsp. vulgare])
TraesCS1A02G093400	0.49	0.2	0	0.18	0	0	0	0	0.42	0.46	0	0	EMS47703.1(hypothetical protein TRIUR3_34727 [Triticum urartu])
TraesCS1A02G093500	3.03	2.91	4.79	1.29	1.24	2.03	0.95	1.43	1.04	0.5	0.68	1.13	BAJ87837.1(predicted protein [Hordeum vulgare subsp. vulgare])
TraesCS1A02G093600	0	0	0	0	0	0	0	0	0	0	0	0	PNT60851.1(hypothetical protein BRADI_5g06851v3 [Brachypodium distachyon])
TraesCS1A02G093700	0	0.05	0.1	0	0.06	0	0	0	0.16	0	0.05	0	XP_020165752.1(BTB/POZ and MATH domain-containing protein 2-like [Aegilops tauschii subsp. tauschii])
TraesCS1A02G093800	98.29	83.18	106.65	116.97	137.06	122.33	142.68	177.17	165.09	167.17	170.99	136.46	EMS51243.1(hypothetical protein TRIUR3_26221 [Triticum urartu])
TraesCS1A02G093900	8.58	8.14	7.71	18.35	28.64	9.26	8.56	15.45	18.21	14.43	11.03	11.72	XP_020165754.1(translocase of chloroplast 159, chloroplastic isoform X1 [Aegilops tauschii subsp. tauschii])
TraesCS1A02G094000	5.64	6.74	5.82	5.96	5.94	5.92	7.59	7.39	6.86	6.13	6.43	6.96	XP_020169837.1(beta-glucuronosyltransferase GlcAT14B-like [Aegilops tauschii subsp. tauschii])
TraesCS1A02G094100	0	0	0	0	0	0	0	0	0	0	0.07	0	XP_020169842.1(uncharacterized protein LOC109755340 [Aegilops tauschii subsp. tauschii])
TraesCS1A02G094200	1.86	2.27	2.42	2.71	2.82	2.94	3.87	3.56	3.58	4.95	3.48	3.48	XP_020174259.1(villin-1-like [Aegilops tauschii subsp. tauschii])
TraesCS1A02G094300	0	0	0	0	0	0	0	0	0	0	0	0	EMS68823.1(Transcription factor MYB98 [Triticum urartu])
TraesCS1A02G094500	0	0	0	0	0	0	0	0	0	0	0	0	EMS65455.1(hypothetical protein TRIUR3_13658 [Triticum urartu])
TraesCS1A02G094600	0	0	0	0	0	0	0	0	0	0	0	0	EMS65456.1(hypothetical protein TRIUR3_13659 [Triticum urartu])
TraesCS1A02G094700	38.06	49.54	43.24	21.56	37.46	26.32	7.2	8.24	11.49	3.19	15.27	5.01	XP_020176130.1(uncharacterized protein LOC109761708 [Aegilops tauschii subsp. tauschii])
TraesCS1A02G094800	0.45	0.27	0.17	0.3	0.23	0.55	0.11	0.11	0.21	0.1	0.22	0.28	XP_020174856.1(putative pentatricopeptide repeat-containing protein At3g23330 [Aegilops tauschii subsp. tauschii])
TraesCS1A02G094900	9.56	6.62	8.6	18.3	21.81	21.15	12.06	22.92	16.72	18.38	29.2	20.51	XP_020174855.1(phenylalanine ammonia-lyase-like [Aegilops tauschii subsp. tauschii])
TraesCS1A02G095000	33.54	37.46	33.3	32.43	32.48	32.77	38.71	37.31	38.96	30.98	34.63	37.62	XP_020148579.1(kinesin-like protein KIN-13A [Aegilops tauschii subsp. tauschii])
TraesCS1A02G095100	25.59	22.89	28.78	25.34	29.04	24.77	27.69	30.74	30.97	25.97	28.25	29.92	XP_020180069.1(uncharacterized protein LOC109765694 [Aegilops tauschii subsp. tauschii])
TraesCS1A02G095200	2.05	2.45	2.45	2.44	2.22	2.35	3.1	2.41	2.55	2.6	2.39	2.94	XP_020174857.1(gamma-tubulin complex component 4 [Aegilops tauschii subsp. tauschii])
TraesCS1A02G095300	0.57	0.55	0.54	0.3	1.15	0.86	0	0.3	0.24	0	0.1	0.18	XP_020174858.1(protein LURP-one-related 5-like [Aegilops tauschii subsp. tauschii])
TraesCS1A02G095400	0.08	0.1	0	0.16	0.06	0.04	0	0.04	0.14	0.24	0.04	0	XP_020148575.1(uncharacterized protein LOC109733775 [Aegilops tauschii subsp. tauschii])
TraesCS1A02G095500	23.9	19.8	22.41	23.83	30.12	23.05	21.77	24.99	22.5	25.17	24.03	23.78	XP_020148574.1(serine/threonine-protein phosphatase PP1-like [Aegilops tauschii subsp. tauschii])
TraesCS1A02G095600	4.78	4.49	8.45	13.14	11.96	7.68	0.73	0.7	1.67	3.29	0.32	1.53	XP_020197686.1(WAT1-related protein At5g64700-like [Aegilops tauschii subsp. tauschii])
TraesCS1A02G095700	0	0	0	0.68	0	0	0	0.33	0	0	0	0	EMS61153.1(hypothetical protein TRIUR3_30504 [Triticum urartu])
TraesCS1A02G095800	9.85	6.57	7.39	16.84	10.82	6.84	11.23	13.65	11.29	14.11	11.18	13.06	XP_020197689.1(leucine aminopeptidase 2, chloroplastic-like isoform X2 [Aegilops tauschii subsp. tauschii])
TraesCS1A02G095900	0	0	0	0	0	0	0	0	0	0	0	0	EMS57349.1(Peroxidase 12 [Triticum urartu])
TraesCS1A02G096000	14.09	17.81	14.86	16.85	14.87	20.71	16.67	15.23	14.87	15.99	16.29	17.32	EMS64514.1(U1 small nuclear ribonucleoprotein A [Triticum urartu])
TraesCS1A02G096100	10.65	9.07	9.24	7.01	8.22	11.55	11.09	14.1	13.24	11.82	9.92	7.54	BAK04691.1(predicted protein [Hordeum vulgare subsp. vulgare])
TraesCS1A02G096200	3.01	2.38	3.25	2.47	2.79	2.21	4.02	4.52	3.62	2.66	2.24	3.18	XP_020175060.1(glyoxysomal fatty acid beta-oxidation multifunctional protein MFP-a-like isoform X1 [Aegilops tauschii subsp. tauschii])
TraesCS1A02G096300	0	0	0	0	0	0	0	0	0	0	0	0	EMS65927.1(Transcription factor HBP-1b(c1) [Triticum urartu])
TraesCS1A02G096400	0	0	0.15	0	0	0	0	0	0.05	0.06	0	0	XP_020161695.1(uncharacterized protein LOC109747013 [Aegilops tauschii subsp. tauschii])
TraesCS1A02G096500	173	211.96	167.48	234.76	162.73	235.71	160.73	108.05	130.3	144.86	126.17	171.14	XP_020162292.1(60S ribosomal protein L18-2-like [Aegilops tauschii subsp. tauschii])
TraesCS1A02G096600	6.11	6.56	7.26	5.51	4.62	4.23	7.62	8.14	8.24	4.59	5.39	5.92	XP_020162280.1(probable ethylene response sensor 2 [Aegilops tauschii subsp. tauschii])
TraesCS1A02G096700	0	0	0	0	0	0	0	0	0	0	0	0	EMS61533.1(putative disease resistance RPP8-like protein 4 [Triticum urartu])
TraesCS1A02G096800	0	0	0	0	0	0	0	0	0	0	0	0	EMS65846.1(Transcription factor MYB98 [Triticum urartu])
TraesCS1A02G096900	0	0	0	0	0	0	0	0	0	0	0	0	EMS68405.1(hypothetical protein TRIUR3_05335 [Triticum urartu])
TraesCS1A02G097000	0.34	0.14	0	0.33	0	0.23	0	0	0	0	0.15	0.08	XP_020179912.1(NAD(P)H-quinone oxidoreductase subunit S, chloroplastic [Aegilops tauschii subsp. tauschii])
TraesCS1A02G097100	2.11	1.76	1.47	2.21	2.21	2.46	1.9	1.91	1.65	2.03	1.76	1.12	XP_020179908.1(DNA-directed RNA polymerase III subunit RPC4 [Aegilops tauschii subsp. tauschii])
TraesCS1A02G097200	12.1	13.03	12.65	11.99	13.57	14.04	14.55	11.93	14.14	12.3	13.01	14.3	XP_020179911.1(nifU-like protein 4, mitochondrial [Aegilops tauschii subsp. tauschii])
TraesCS1A02G097300	17.71	15.66	15.12	6.74	9.26	7.67	14.07	12.36	14.05	6.97	7.3	8.23	EMS47219.1(GATA transcription factor 23 [Triticum urartu])
TraesCS1A02G097400	46.48	53.81	43.98	45.84	43.04	47.42	57.69	54.98	53.01	46.3	49.44	51.98	XP_020179906.1(importin subunit alpha-1b [Aegilops tauschii subsp. tauschii])
TraesCS1A02G097500	5.45	4.36	5.28	4.91	5.47	3.95	6.4	8.32	7.84	5.73	6.64	6.72	BAJ96046.1(predicted protein [Hordeum vulgare subsp. vulgare])
TraesCS1A02G097600	3.63	3.08	2.57	3.49	2.71	3.52	3.29	2.33	2.97	3.1	2.95	2.73	XP_020189320.1(uncharacterized protein LOC109774971 isoform X1 [Aegilops tauschii subsp. tauschii])
TraesCS1A02G097700	127.02	157.44	118.93	161.01	136.72	158.86	125.8	120.75	117.48	123.29	126.06	141.89	XP_020189318.1(protein disulfide isomerase-like 2-1 [Aegilops tauschii subsp. tauschii])
TraesCS1A02G097800	0	0	0	0	0	0	0	0	0	0	0	0	XP_022019025.1(LOW QUALITY PROTEIN: uncharacterized protein LOC110919057 [Helianthus annuus])
TraesCS1A02G097900	0	0	0	0	0	0	0	0	0	0	0	0	XP_020178757.1(uncharacterized protein LOC109764330 [Aegilops tauschii subsp. tauschii])
TraesCS1A02G098000	0	0.47	0	0	0	0	0	0	0	0	0	0	BAG84633.1(hypothetical protein (mitochondrion) [Aegilops crassa])
TraesCS1A02G098100	0	0	0	0	0	0	0	0	0	0	0	0	XP_022019025.1(LOW QUALITY PROTEIN: uncharacterized protein LOC110919057 [Helianthus annuus])
TraesCS1A02G098200	0	0	0	0	0	0	0	0	0	0	0	0	EHK62709.1(hypothetical protein M3S_K08, partial (mitochondrion) [Sorghum bicolor])
TraesCS1A02G098300	0	0	0	0	0	0	0	0	0	0	0	0	CDM81032.1(unnamed protein product [Triticum aestivum])
TraesCS1A02G098400	0	0	0	0	0	0	0	0	0	0	0	0	YP_588331.1(hypothetical protein ZeamMp068 (mitochondrion) [Zea mays subsp. mays])
TraesCS1A02G098500	0	0	0	0	0	0	0	0	0	0	0	0	YP_514640.1(cytochrome c biogenesis C (mitochondrion) [Oryza sativa Indica Group])
TraesCS1A02G098600	0	0	0	0	0.21	0	0	0	0.1	0	0.09	0	AQL03709.1(NADH dehydrogenase 1A [Zea mays])
TraesCS1A02G098700	0	0	0	0	0	0	0	0	0	0	0	0	YP_588335.1(hypothetical protein ZeamMp073 (mitochondrion) [Zea mays subsp. mays])
TraesCS1A02G098800	1.56	2.71	2.62	2.25	2.67	3.9	0.9	0.44	0.57	1.24	1.87	0.2	XP_020169711.1(uncharacterized protein LOC109755224 [Aegilops tauschii subsp. tauschii])
TraesCS1A02G098900	9.32	3.82	7.86	9.38	15.86	7.85	8.67	12.16	6.56	13.41	12.74	9.76	XP_020169713.1(CCR4-NOT transcription complex subunit 1-like isoform X1 [Aegilops tauschii subsp. tauschii])
TraesCS1A02G099000	27.52	17.62	25.56	20.66	25.85	16.48	30.71	40.87	38.15	38.81	38	35.97	XP_020189251.1(protein SYM1-like [Aegilops tauschii subsp. tauschii])
TraesCS1A02G099100	3.7	7.08	3.49	4.73	3.45	6.85	4.41	3.21	4.07	1.85	2.93	5.67	XP_020159082.1(probable mixed-linked glucan synthase 8 [Aegilops tauschii subsp. tauschii])
TraesCS1A02G099200	1.4	0	1.44	0.3	0.79	0	0	0.89	1.02	0	0	0.66	XP_020169711.1(uncharacterized protein LOC109755224 [Aegilops tauschii subsp. tauschii])
TraesCS1A02G099300	29.08	29.45	26.86	27.2	27.56	29.37	24.4	21.8	23.01	17.81	18.96	23.2	BAK07410.1(predicted protein [Hordeum vulgare subsp. vulgare])
TraesCS1A02G099400	4.97	5.98	5.59	6.91	6.19	7.22	8.05	7.27	7.64	8.61	8.41	8.35	XP_020181981.1(tubulin gamma-2 chain [Aegilops tauschii subsp. tauschii])
TraesCS1A02G099500	9.35	12.37	9.6	10.51	7.53	11.84	10.6	8.8	9.47	7.34	9.18	10.84	XP_020181982.1(dihydrolipoyl dehydrogenase 2, chloroplastic-like [Aegilops tauschii subsp. tauschii])
TraesCS1A02G099600	0.33	0.45	0.28	0.29	0.5	0.53	0.46	0.24	0.37	0.22	0.16	0.14	XP_020184994.1(pentatricopeptide repeat-containing protein At3g46790, chloroplastic-like [Aegilops tauschii subsp. tauschii])
TraesCS1A02G099700	1.3	0.9	0.47	1.32	0.98	0.61	0.76	0.65	0.97	0.45	0.4	0.42	XP_020184992.1(pentatricopeptide repeat-containing protein At1g11900 [Aegilops tauschii subsp. tauschii])
TraesCS1A02G099800	0	0	0	0	0	0	0	0	0	0	0	0	EMS60720.1(hypothetical protein TRIUR3_21400 [Triticum urartu])
TraesCS1A02G099900	1.97	2.11	1.95	2.87	2.92	2.2	1.92	1.8	1.85	1.54	1.26	1.96	BAJ94803.1(predicted protein [Hordeum vulgare subsp. vulgare])
TraesCS1A02G100000	1.64	0.94	1.31	0.45	1.26	1.04	1	0.52	0.84	0.65	0.58	0.29	EMS54748.1(hypothetical protein TRIUR3_02434 [Triticum urartu])
TraesCS1A02G100100	17.01	20.77	17.37	9.25	14.26	20.64	25.88	23.64	23.09	16.59	21.13	13.68	XP_020184989.1(endo-1,3;1,4-beta-D-glucanase-like [Aegilops tauschii subsp. tauschii])
TraesCS1A02G100200	4.93	5.39	5.52	3.5	5.81	4.39	6.94	7.41	7.96	5.75	6.73	4.86	XP_020184988.1(uncharacterized protein LOC109770685 [Aegilops tauschii subsp. tauschii])
TraesCS1A02G100300	0.09	0.06	0.17	0.07	0.17	0.07	0.35	0.36	0.29	0.38	0.24	0.52	XP_020184999.1(receptor-like serine/threonine-protein kinase SD1-7 [Aegilops tauschii subsp. tauschii])
TraesCS1A02G100400	2.07	2.1	1.92	2.37	2.36	1.92	2.11	2.11	2.25	2.07	1.89	2.08	XP_020184999.1(receptor-like serine/threonine-protein kinase SD1-7 [Aegilops tauschii subsp. tauschii])
TraesCS1A02G100500	0.05	0.17	0.1	0.15	0.07	0.35	0.08	0.13	0.11	0.02	0.08	0.15	XP_003566566.3(pentatricopeptide repeat-containing protein At3g05340 [Brachypodium distachyon])
TraesCS1A02G100600	0.53	0.94	0.89	0.92	0.65	1.35	0.73	1.01	1.22	0.76	0.91	0.89	XP_020184987.1(protease Do-like 2, chloroplastic [Aegilops tauschii subsp. tauschii])
TraesCS1A02G100700	0	0	0	0	0	0	0	0	0	0	0	0	EMS52756.1(hypothetical protein TRIUR3_29828 [Triticum urartu])
TraesCS1A02G100800	0	0	0	0	1.21	0	0	1.45	0	0	1.05	0	EMS46583.1(hypothetical protein TRIUR3_33937 [Triticum urartu])
TraesCS1A02G101000	2.55	1.64	1.9	1.03	1.02	1.2	1.42	1.09	1	1.34	0.91	1.3	EMS66225.1(Tubulin beta-1 chain [Triticum urartu])
TraesCS1A02G101100	0.25	0.17	0.19	0.33	0.31	0.24	0.32	0.14	0.44	0.12	0.13	0.39	XP_020184997.1(BTB/POZ and MATH domain-containing protein 1-like [Aegilops tauschii subsp. tauschii])
TraesCS1A02G101200	0.23	0.41	0.42	0.57	0.17	0.16	0.91	0.72	0.48	1.23	0.32	0.41	CAD45033.1(NBS-LRR disease resistance protein homologue [Hordeum vulgare])
TraesCS1A02G101300	0.07	0.21	0.12	0.18	0.16	0.11	0.26	0.19	0.36	0.15	0.05	0.17	CAD45033.1(NBS-LRR disease resistance protein homologue [Hordeum vulgare])
TraesCS1A02G101400	0	0.02	0	0	0	0	0	0	0.03	0.03	0	0	CDM85583.1(unnamed protein product [Triticum aestivum])
TraesCS1A02G101500	0.66	0.84	0.94	1.05	1.34	1.04	1.84	1.69	2.41	2.59	2.05	2.86	EMS64632.1(hypothetical protein TRIUR3_11290 [Triticum urartu])
TraesCS1A02G101600	0.16	0.43	0.22	0.3	0.53	0.28	0.44	0.48	0.5	0.91	0.43	0.46	CAD45027.1(NBS-LRR disease resistance protein homologue [Hordeum vulgare])
TraesCS1A02G101700	0.04	0.18	0.15	0.22	0.35	0.13	0.22	0.71	0.3	0.49	0.16	0.35	CAD45027.1(NBS-LRR disease resistance protein homologue [Hordeum vulgare])
TraesCS1A02G101800	0	0	0	0	0	0	0	0	0	0	0	0	EMS64631.1(hypothetical protein TRIUR3_11288 [Triticum urartu])
TraesCS1A02G101900	11.18	18.84	11.52	11.33	10.52	20.05	14.28	11.91	13.17	10.41	8.04	8.87	XP_020185000.1(uncharacterized protein LOC109770699 [Aegilops tauschii subsp. tauschii])
TraesCS1A02G102000	2.12	0	0	0.74	0	0	0.93	0	0	0	2.6	0	EAY96552.1(hypothetical protein OsI_18457 [Oryza sativa Indica Group])
TraesCS1A02G102100	0.26	0.13	0.18	0	0	0.09	0.04	0.39	0.59	0.25	0.18	0.1	AAT93980.1(hypothetical protein [Oryza sativa Japonica Group])
TraesCS1A02G102200	0	0	0	0	0	0	0.2	0	0	0	0	0.03	XP_020194539.1(coiled-coil domain-containing protein SCD2-like [Aegilops tauschii subsp. tauschii])
TraesCS1A02G102300	15.87	12.83	13.74	14.38	14.3	11.04	17.96	22.04	19.37	17.58	16.86	18.7	AAK76737.1(Na+/H+ antiporter [Triticum aestivum])
TraesCS1A02G102400	0.04	0.05	0.02	0.06	0.02	0.06	0.02	0.09	0	0	0	0.04	XP_020155869.1(basic helix-loop-helix protein A [Aegilops tauschii subsp. tauschii])
TraesCS1A02G102500	4.85	6.25	4.9	5.69	3.68	8.19	4.16	2.57	3.13	2.37	1.77	3.79	XP_020155879.1(probable 4-hydroxy-tetrahydrodipicolinate reductase 1, chloroplastic [Aegilops tauschii subsp. tauschii])
TraesCS1A02G102600	16.72	18.01	17.6	19.59	18.9	19.14	21.17	25.4	21.54	18.84	18.51	19.87	XP_020146809.1(asparagine--tRNA ligase, cytoplasmic 1-like [Aegilops tauschii subsp. tauschii])
TraesCS1A02G102700	17.54	15.32	13.13	14.61	21.18	18.88	50.37	50.92	47.36	30.83	46.11	28.8	XP_020146810.1(glutathione S-transferase 4-like [Aegilops tauschii subsp. tauschii])
TraesCS1A02G102800	15.52	12.11	13.17	17.45	16.37	13.8	20.48	17.95	19.7	15.21	16.94	18.92	CAD29475.1(glutathione transferase F2 [Triticum aestivum])
TraesCS1A02G102900	0.28	0.18	0.38	0.3	0.61	0.2	0.14	0.54	0.19	0.32	0.33	0.55	XP_020146803.1(probable glutathione S-transferase GSTF1 [Aegilops tauschii subsp. tauschii])
TraesCS1A02G103000	19.12	15.42	21.54	15.36	24.45	14.18	8.81	11.74	7.44	5.3	6.26	6.06	EMS47421.1(Glutathione S-transferase 4 [Triticum urartu])
TraesCS1A02G103013	0	0	0	0	0	0	0	0	0	0	0	0	XP_020157195.1(protein Rf1, mitochondrial-like [Aegilops tauschii subsp. tauschii])
TraesCS1A02G103014	0	0	0	0	0	0	0	0	0	0	0	0	XP_020157195.1(protein Rf1, mitochondrial-like [Aegilops tauschii subsp. tauschii])
TraesCS1A02G103019	0	0	0	0	0	0	0	0	0	0	0	0	XP_020194365.1(protein Rf1, mitochondrial-like [Aegilops tauschii subsp. tauschii])
TraesCS1A02G103100	0.21	0.51	0.33	0.14	0.24	0.51	0.31	0.29	0.39	0.23	0	0.36	XP_020186774.1(uncharacterized protein At5g39865-like [Aegilops tauschii subsp. tauschii])
TraesCS1A02G103200	0.45	0.44	0.54	0.28	0.32	0.53	0.27	0.63	0.31	0.13	0.12	0.09	XP_003573784.1(L-gulonolactone oxidase 2 [Brachypodium distachyon])
TraesCS1A02G103300	0	0	0	0	0	0	0	0.07	0.12	0	0	0	XP_020167288.1(putative invertase inhibitor [Aegilops tauschii subsp. tauschii])
TraesCS1A02G103400	0	0	0	0	0	0	0	0	0	0	0	0	XP_020194736.1(uncharacterized protein LOC109780565 [Aegilops tauschii subsp. tauschii])
TraesCS1A02G103500	0	0	0	0	0	0.05	0	0	0	0	0	0	XP_020194734.1(alpha-galactosidase-like [Aegilops tauschii subsp. tauschii])
TraesCS1A02G103600	0	0	0	0	0	0	0	0	0	0	0	0	XP_020155600.1(alpha-galactosidase-like [Aegilops tauschii subsp. tauschii])
TraesCS1A02G103700	0	0	0	0	0	0	0	0	0	0	0	0	XP_020194733.1(uncharacterized protein LOC109780560 [Aegilops tauschii subsp. tauschii])
TraesCS1A02G103800	0	0	0	0	0	0	0	0	0	0	0	0	XP_020194732.1(uncharacterized protein LOC109780558 [Aegilops tauschii subsp. tauschii])
TraesCS1A02G103900	4.02	4.45	4.81	8.28	7.61	7.17	5.87	5.19	6.87	9.29	6.01	6.71	XP_020194737.1(receptor-like protein kinase HAIKU2 [Aegilops tauschii subsp. tauschii])
TraesCS1A02G104000	0.86	0.73	0.58	0.84	0.74	0.61	0.9	0.86	0.76	0.57	0.67	0.84	XP_020167312.1(F-box protein At5g07610-like isoform X2 [Aegilops tauschii subsp. tauschii])
TraesCS1A02G104100	17.01	16.12	22.71	24.95	23.69	20.27	17.64	15.76	18.47	34.25	16.6	20.72	XP_020167323.1(peroxidase N-like [Aegilops tauschii subsp. tauschii])
TraesCS1A02G104200	43.31	39.2	46.97	54.41	75.47	51.71	23.67	15.8	19.54	44.75	20.5	23.21	XP_020167322.1(peroxidase N-like [Aegilops tauschii subsp. tauschii])
TraesCS1A02G104300	0	0.03	0	0	0	0.11	0	0.1	0.03	0.03	0.05	0	XP_020167321.1(peroxidase A2-like [Aegilops tauschii subsp. tauschii])
TraesCS1A02G104500	0.04	0.05	0.1	0.13	0.09	0.06	0.32	0.12	0.02	0.05	0	0.03	XP_003569087.1(replication protein A 70 kDa DNA-binding subunit C isoform X1 [Brachypodium distachyon])
TraesCS1A02G104600	1.41	0.8	0.74	0.98	0.91	0.75	0.97	0.8	1.06	1.44	1.14	1.61	XP_020162361.1(protein CHUP1, chloroplastic-like [Aegilops tauschii subsp. tauschii])
TraesCS1A02G104700	2.19	2.72	2.36	3.38	2.4	2.92	2.07	1.9	1.66	1.85	1.77	2.2	EMS50237.1(putative elongator complex protein 2 [Triticum urartu])
TraesCS1A02G104800	0	0	0	0	0	0	0	0	0	0	0	0	XP_006648470.1(PREDICTED: xaa-Pro dipeptidase [Oryza brachyantha])
TraesCS1A02G104900	1.14	0.68	0.77	0.28	0.97	0.38	1.31	1.96	1.26	0.58	1.61	0.6	BAJ93155.1(predicted protein [Hordeum vulgare subsp. vulgare])
TraesCS1A02G105000	0	0	0	0	0.07	0	0.06	0	0.19	0	0.06	0	XP_020201654.1(protein SRC2-like [Aegilops tauschii subsp. tauschii])
TraesCS1A02G105100	0	0	0	0	0	0	0	0	0	0	0	0	EMS57970.1(hypothetical protein TRIUR3_22295 [Triticum urartu])
TraesCS1A02G105200	0	0	0	0	0	0	0	0	0	0	0	0	PNT70438.1(hypothetical protein BRADI_2g11855v3 [Brachypodium distachyon])
TraesCS1A02G105300	0.55	0.35	0.57	0.3	0.23	0.34	0.19	0.23	0.28	0.1	0.12	0.19	XP_020199919.1(probable GTP diphosphokinase CRSH1, chloroplastic [Aegilops tauschii subsp. tauschii])
TraesCS1A02G105400	348.76	486.56	320.49	426.8	308.51	532.41	340.24	199.07	241.76	235.9	246.5	298.8	XP_020185819.1(ubiquitin-40S ribosomal protein S27a-like [Aegilops tauschii subsp. tauschii])
TraesCS1A02G105500	14.84	12.83	15.33	13.05	16.03	11.53	19.29	23.44	23.62	15.66	18.31	16.33	XP_020185252.1(macrophage erythroblast attacher [Aegilops tauschii subsp. tauschii])
TraesCS1A02G105600	46.02	54.87	58.16	41.15	55.14	58.57	55.82	55.6	57.28	42.62	45.08	46.02	XP_020185250.1(leghemoglobin reductase-like [Aegilops tauschii subsp. tauschii])
TraesCS1A02G105700	0.06	0	0.04	0	0.08	0	0.04	0	0.07	0.02	0.11	0.02	XP_020193975.1(uncharacterized protein LOC109779760 [Aegilops tauschii subsp. tauschii])
TraesCS1A02G105800	20.09	22.96	18.96	28.89	24.56	24.22	26.42	24.38	29.89	25.72	29.9	26.64	XP_020193979.1(GDSL esterase/lipase At1g09390-like [Aegilops tauschii subsp. tauschii])
TraesCS1A02G105900	38.89	34.27	36.47	42.34	45.16	35.15	43.42	48.56	41.94	39.08	48.35	44.93	XP_020193980.1(GDSL esterase/lipase LIP-4-like [Aegilops tauschii subsp. tauschii])
TraesCS1A02G106000	23.59	23.07	20.76	24.38	22.63	24.6	25.75	19.97	22.82	23.18	25.7	30.46	XP_020193981.1(Golgi apparatus membrane protein-like protein ECHIDNA [Aegilops tauschii subsp. tauschii])
TraesCS1A02G106100	13.4	13.53	13.91	12.8	13	10.4	15.34	15.72	14.51	12.95	12.66	12.33	XP_020165537.1(E3 ubiquitin-protein ligase UPL6 isoform X1 [Aegilops tauschii subsp. tauschii])
TraesCS1A02G106200	0.19	0.22	0.3	0.04	0.17	0.17	0.15	0.1	0.33	0.03	0.11	0.22	CFV04386.1(GA2ox-A1 [Triticum aestivum])
TraesCS1A02G106300	2.24	2.09	1.84	2.61	2.88	3.24	1.43	1.59	1.24	1.6	1.79	1.7	XP_020165520.1(DNA-directed RNA polymerase IV subunit 1 isoform X1 [Aegilops tauschii subsp. tauschii])
TraesCS1A02G106400	7.43	9.11	5.26	4.39	6.42	4.74	8.86	8.32	3.69	3.73	3.15	6.65	XP_020165541.1(uncharacterized protein LOC109751039 [Aegilops tauschii subsp. tauschii])
TraesCS1A02G106500	0.49	0.49	0.3	0.78	0.42	0.5	0.91	1.13	0.85	1.39	0.65	1.05	XP_020165547.1(uncharacterized protein LOC109751045 isoform X1 [Aegilops tauschii subsp. tauschii])
TraesCS1A02G106600	71.83	74.41	61.62	72.84	76.8	67.78	95.18	87.17	81.98	99.56	99.22	96.58	AAX13276.1(USP family protein [Triticum aestivum])
TraesCS1A02G106700	11.23	12.88	13.92	15.22	15.36	15.1	25.61	24.67	34.41	40.92	21.06	20.25	BAK06585.1(predicted protein [Hordeum vulgare subsp. vulgare])
TraesCS1A02G106800	0	0	0	0	0	0	0	0	0.06	0	0	0	EMS61603.1(DNA-directed RNA polymerase II subunit RPB7 [Triticum urartu])
TraesCS1A02G106900	0.93	0.79	1.23	2.17	3.1	3.36	0.02	0.12	0.05	0.05	0.14	0	XP_020165536.1(probable flavin-containing monooxygenase 1 [Aegilops tauschii subsp. tauschii])
TraesCS1A02G107000	0	0.01	0	0	0	0	0	0	0	0	0	0.01	XP_020165530.1(lysine-specific demethylase JMJ25-like [Aegilops tauschii subsp. tauschii])
TraesCS1A02G107100	0	0	0	0	0	0	0	0	0	0	0	0	XP_020165545.1(uncharacterized protein LOC109751044 [Aegilops tauschii subsp. tauschii])
TraesCS1A02G107200	0.02	0	0.04	0	0	0	0	0.08	0.01	0.07	0	0.02	XP_020165544.1(pyrophosphate-energized vacuolar membrane proton pump 1-like [Aegilops tauschii subsp. tauschii])
TraesCS1A02G107300	3.08	3.59	3.91	3.84	2.98	3.12	4.05	4.12	3.96	4.13	3.5	3.49	XP_020183408.1(serine/threonine-protein phosphatase 4 regulatory subunit 3-like [Aegilops tauschii subsp. tauschii])
TraesCS1A02G107400	0.1	0.06	0.06	0.12	0.11	0	0.02	0	0	0.04	0.03	0	BAK01706.1(predicted protein [Hordeum vulgare subsp. vulgare])
TraesCS1A02G107500	0.69	1.11	0.47	0.87	1.53	0.74	3.33	2.12	4.28	4.31	2.65	3.06	ABI95406.1(fasciclin-like protein FLA16 [Triticum aestivum])
TraesCS1A02G107600	8.15	6.73	7.59	7.66	7.24	5.44	9.5	11	9.11	8.16	8.48	8.8	XP_020165288.1(probable E3 ubiquitin-protein ligase RHG1A isoform X1 [Aegilops tauschii subsp. tauschii])
TraesCS1A02G107700	0	0	0	1.37	1.53	2.65	0.32	0.7	0.36	5.1	4.42	2.21	EMS66156.1(Transcription factor ASG4 [Triticum urartu])
TraesCS1A02G107800	19.86	22.15	19.62	23.7	21.46	23.71	20.45	18.01	17.13	15.9	18.43	18	XP_020165283.1(arginine--tRNA ligase, cytoplasmic-like isoform X1 [Aegilops tauschii subsp. tauschii])
TraesCS1A02G107900	4.63	5.04	4.95	3.93	4.31	5.44	5.69	8.36	8.89	6.35	5.53	3.45	EMS65018.1(Transcription initiation factor TFIID subunit 13 [Triticum urartu])
TraesCS1A02G108000	0	0.03	0	0.1	0.04	0	0.05	0	0	0.17	0	0.17	XP_020151482.1(serine/arginine-rich splicing factor RS2Z32-like [Aegilops tauschii subsp. tauschii])
TraesCS1A02G108100	2.43	2.42	3.29	4.39	3.9	2.62	1.82	2.43	2.3	3.03	3.19	3.56	EMS65020.1(Receptor-like protein kinase HERK 1 [Triticum urartu])
TraesCS1A02G108200	0.34	0.27	0	0.27	0.75	0.18	0.25	0.44	0.12	0	0.18	0.16	XP_020170716.1(protein SDA1 homolog [Aegilops tauschii subsp. tauschii])
TraesCS1A02G108300	10.12	9.49	8.95	8.93	7.36	8.68	8.26	11.38	9.56	5.14	7.55	9.01	XP_020151473.1(uncharacterized protein LOC109736676 [Aegilops tauschii subsp. tauschii])
TraesCS1A02G108400	42.13	30.99	37.62	24.18	31.04	29.69	0.76	1.76	1.71	0.71	1.73	0.69	CAH69314.1(TPA: class III peroxidase 72 precursor [Oryza sativa Japonica Group])
TraesCS1A02G108500	0	0	0	0	0	0	0	0	0	0	0	0	XP_020199918.1(uncharacterized protein LOC109785735 [Aegilops tauschii subsp. tauschii])
TraesCS1A02G108600	0	0	0	0	0	0	0	0	0	0	0	0	EMS57014.1(Putative protease Do-like 14 [Triticum urartu])
TraesCS1A02G108800	0.76	1.19	0.77	1.05	0.93	1.2	0.89	0.53	0.49	0.48	0.35	0.57	XP_020177062.1(CRM-domain containing factor CFM3, chloroplastic/mitochondrial [Aegilops tauschii subsp. tauschii])
TraesCS1A02G108900	4.23	3.84	4.07	6.46	6.11	5.39	4.11	4.76	4.24	6.17	5.09	6.56	ABJ99746.1(VIL3 protein [Triticum monococcum subsp. aegilopoides])
TraesCS1A02G109000	0	0.03	0	0.21	0.04	0.04	0	0	0.07	0.11	0.03	0.04	XP_020170836.1(GDSL esterase/lipase At1g28600-like [Aegilops tauschii subsp. tauschii])
TraesCS1A02G109100	0	0	0	0	0.03	0.02	0.04	0	0	0.3	0.11	0.16	XP_020170836.1(GDSL esterase/lipase At1g28600-like [Aegilops tauschii subsp. tauschii])
TraesCS1A02G109200	8.61	7.78	7.36	8.1	8.22	8.4	8.74	10.5	9.95	8.97	9.67	9.33	EMS58301.1(hypothetical protein TRIUR3_18907 [Triticum urartu])
TraesCS1A02G109300	6.03	11.12	6.72	8.06	6.69	12.99	8.72	6.52	7.55	5.74	5.18	7.92	XP_020170830.1(pentatricopeptide repeat-containing protein At4g35850, mitochondrial [Aegilops tauschii subsp. tauschii])
TraesCS1A02G109400	0.79	0.81	0.58	0.73	0.6	0.91	0.89	0.66	0.78	0.62	0.61	0.8	EMS52342.1(PAX-interacting protein 1 [Triticum urartu])
TraesCS1A02G109500	2.29	2.33	2.03	2.94	1.79	2.7	2.04	1.92	1.89	1.79	1.57	2.1	XP_020170828.1(nucleolar MIF4G domain-containing protein 1 [Aegilops tauschii subsp. tauschii])
TraesCS1A02G109600	0.57	0.13	0.97	0.73	0.93	0.65	0.27	0	0.19	0.6	0.15	0.1	EMS52340.1(putative calcium-binding protein CML22 [Triticum urartu])
TraesCS1A02G109700	0.1	0.19	0.1	0.28	0.09	0.24	0.01	0.22	0.12	0.07	0.22	0.15	XP_020170837.1(pentatricopeptide repeat-containing protein At2g34400 [Aegilops tauschii subsp. tauschii])
TraesCS1A02G109800	0.21	0.28	0.37	0.43	0.28	0.31	0.17	0.3	0.28	0.33	0.28	0.48	XP_020174780.1(protein NUCLEAR FUSION DEFECTIVE 4-like [Aegilops tauschii subsp. tauschii])
TraesCS1A02G109900	0	0	0	0	0	0	0	0	0	0	0	0	EMS67609.1(Alanyl-tRNA synthetase [Triticum urartu])
TraesCS1A02G110000	19.43	11.35	15.56	27.42	36.62	24.71	22.99	38.53	29.43	40.19	41.47	35.67	XP_020168522.1(serine/threonine-protein kinase RIPK-like [Aegilops tauschii subsp. tauschii])
TraesCS1A02G110100	14.26	7.19	7.29	6.23	9.54	5.87	10.47	8.87	10.29	10.55	9.29	8.06	EMS66759.1(hypothetical protein TRIUR3_26978 [Triticum urartu])
TraesCS1A02G110200	27.4	28.37	26.71	29.02	28.08	25.82	26.58	25.86	26.84	30.09	26	25.2	XP_020165290.1(PHD finger protein ALFIN-LIKE 1 [Aegilops tauschii subsp. tauschii])
TraesCS1A02G110300	61.64	52.02	61.65	53.25	57.01	47.09	61	70.17	66.33	53.14	58.85	60.28	EMS57934.1(Acyl-coenzyme A oxidase 4, peroxisomal [Triticum urartu])
TraesCS1A02G110400	0	0	0	0.06	0.15	0	0	0	0	0	0	0	EMS57933.1(Transcription factor bHLH51 [Triticum urartu])
TraesCS1A02G110500	0	0	0	0	0	0	0	0	0	0	0	0	EMS67493.1(hypothetical protein TRIUR3_24973 [Triticum urartu])
TraesCS1A02G110600	0	0	0	0	0	0	0	0	0	0	0	0	EMS67492.1(hypothetical protein TRIUR3_24972 [Triticum urartu])
TraesCS1A02G110700	0.64	0.52	0.89	0.91	0.95	0.53	0.8	0.52	0.96	0.8	0.53	0.46	EMS47597.1(hypothetical protein TRIUR3_26490 [Triticum urartu])
TraesCS1A02G110800	2.96	1.74	2.98	1.6	2.24	2.13	1.82	1.96	2.36	1.96	1.52	1.87	XP_010232274.1(UDP-glycosyltransferase 88A1 [Brachypodium distachyon])
TraesCS1A02G110900	2.65	2.82	2.85	2.89	2.31	2.78	1.64	2.56	2.26	1.56	1.82	2.09	XP_020192486.1(6-phosphofructo-2-kinase/fructose-2,6-bisphosphatase-like isoform X2 [Aegilops tauschii subsp. tauschii])
TraesCS1A02G111000	2.32	1.24	2.47	3.03	3.09	1.25	2.77	1.83	2.9	2.16	2.05	1.57	XP_020192484.1(zinc transporter 6 [Aegilops tauschii subsp. tauschii])
TraesCS1A02G111100	3.57	2.59	2.86	3.34	3.47	2.08	3.82	4.49	3.36	4.97	2.9	3.65	XP_006657639.1(PREDICTED: aspartate--tRNA ligase 2, cytoplasmic-like [Oryza brachyantha])
TraesCS1A02G111300	0.32	0.28	0.33	0.28	0.59	0.4	0.48	0.5	0.26	0.33	0.44	0.4	EMS55401.1(Kelch-like protein 5 [Triticum urartu])
TraesCS1A02G111400	0	0	0	0	0	0	0	0	0	0	0	0	YP_009450617.1(clp protease proteolytic subunit (chloroplast) [Enneapogon oblongus])
TraesCS1A02G111500	8.42	10.1	5.33	6.02	4.9	6.07	17.54	11.63	15.82	6.22	8.32	9.36	XP_020167555.1(uncharacterized protein LOC109753038 [Aegilops tauschii subsp. tauschii])
TraesCS1A02G111600	2.98	3.19	2.65	2.33	2.3	2.27	2.24	2.56	2.63	2.7	2.28	1.56	XP_020167557.1(uncharacterized protein LOC109753040 isoform X1 [Aegilops tauschii subsp. tauschii])
TraesCS1A02G111700	1.47	1.52	1.81	0.96	0.72	2.29	1.23	0.88	1	1.14	0.57	2.03	XP_020167556.1(LOB domain-containing protein 15-like [Aegilops tauschii subsp. tauschii])
TraesCS1A02G111800	15.01	12.03	15.89	6.25	8.91	7.73	6.33	6.38	8.64	4.54	4.37	2.93	EMS66397.1(hypothetical protein TRIUR3_33954 [Triticum urartu])
TraesCS1A02G111900	3.61	2.92	4.42	3.24	3.13	2.69	3.43	4.07	3.38	3.1	2.39	3.09	XP_020167553.1(uncharacterized protein LOC109753034 [Aegilops tauschii subsp. tauschii])
TraesCS1A02G112000	10.3	9.93	8.25	8.05	9.22	8.38	10.73	9.92	10.97	9.04	9.74	10.31	XP_020195085.1(uncharacterized protein LOC109780902 isoform X2 [Aegilops tauschii subsp. tauschii])
TraesCS1A02G112100	15.54	15.63	14.48	17.56	16.59	15.92	20.54	20.21	18.89	21.92	22.22	22.42	BAK03308.1(predicted protein [Hordeum vulgare subsp. vulgare])
TraesCS1A02G112200	1.71	2.08	1.8	3.69	2.69	2.29	1.67	2.11	2.09	1.83	2.53	2.22	EMS67672.1(hypothetical protein TRIUR3_12620 [Triticum urartu])
TraesCS1A02G112300	0	0.16	0	0	0	0	0	0	0	0	0	0	CDM83067.1(unnamed protein product [Triticum aestivum])
TraesCS1A02G112400	57.76	47.99	55.23	66.83	61.74	46.46	62.93	68	63.16	65	67.89	62.95	XP_020195089.1(thioredoxin H4-2 [Aegilops tauschii subsp. tauschii])
TraesCS1A02G112500	306.18	339.93	273.38	402.87	315.91	364.35	274.69	219.69	226.8	267.65	243.51	292.19	BAK07136.1(predicted protein, partial [Hordeum vulgare subsp. vulgare])
TraesCS1A02G112600	6.3	5.4	6.44	6.07	7.15	5.43	4.77	6.84	6.53	5.38	6.71	5.87	BAJ86016.1(predicted protein, partial [Hordeum vulgare subsp. vulgare])
TraesCS1A02G112700	5.35	4.26	5.04	3.56	5.04	3.03	7.07	8.75	7.46	4.62	6.6	5.33	AGW81809.1(autophagy-related protein 18d [Triticum aestivum])
TraesCS1A02G112800	7.64	6.53	7.05	9.12	9.8	7.7	7.43	7.12	8.57	7.74	7.01	7.19	CDM82591.1(unnamed protein product [Triticum aestivum])
TraesCS1A02G112900	0.04	0	0	0	0	0	0	0	0	0	0	0	YP_009433716.1(cob (mitochondrion) [Triticum aestivum])
TraesCS1A02G113000	0	0	0	0	0	0	0	0	0	0	0	0	EMS65372.1(ATP synthase subunit alpha, chloroplastic [Triticum urartu])
TraesCS1A02G113100	4.82	11.62	5.61	3.4	6.58	20.13	33.83	17.29	17.2	16.56	11.12	6.78	EMS65568.1(hypothetical protein TRIUR3_12039 [Triticum urartu])
TraesCS1A02G113200	0	0	0.04	0	0	0.04	0	0	0	0	0	0	BAJ92666.1(predicted protein [Hordeum vulgare subsp. vulgare])
TraesCS1A02G113300	4.85	4.9	3.27	4.05	3.74	4.41	4.46	5.86	5.01	2.04	3.51	4.11	EMS65566.1(Glycerophosphoryl diester phosphodiesterase [Triticum urartu])
TraesCS1A02G113400	0	0	0	0	0	0.03	0	0	0	0	0	0	EMS46661.1(Tryptophan aminotransferase 1 [Triticum urartu])
TraesCS1A02G113500	0.07	0.03	0.03	0.19	0.03	0	0	0.04	0.03	0.07	0	0	XP_020150487.1(uncharacterized protein LOC109735692 [Aegilops tauschii subsp. tauschii])
TraesCS1A02G113600	0	0	0.03	0	0	0.06	0.09	0	0.03	0	0	0	ATL76702.1(tryptophan aminotransferase related 2 [Triticum aestivum])
TraesCS1A02G113700	3.53	3.65	3.67	3.17	2.28	3.32	4.24	3.95	3.97	2.55	4.59	3.88	XP_020190591.1(pollen-specific leucine-rich repeat extensin-like protein 2 [Aegilops tauschii subsp. tauschii])
TraesCS1A02G113800	6.22	8.3	5.48	4.11	3.36	5.2	4.87	4.7	5.54	2.72	3.58	4.47	XP_020147184.1(probable LRR receptor-like serine/threonine-protein kinase At4g26540 [Aegilops tauschii subsp. tauschii])
TraesCS1A02G113900	0.46	1.15	0.64	0.68	0.36	0.95	0.88	0.56	0.95	0.37	0.65	0.43	XP_020196038.1(uncharacterized protein LOC109781852 [Aegilops tauschii subsp. tauschii])
TraesCS1A02G114000	2.51	3.38	2.25	2.75	2.79	3.38	3.89	2.91	2.52	3.81	3.92	3.83	XP_020196039.1(uncharacterized protein LOC109781853 [Aegilops tauschii subsp. tauschii])
TraesCS1A02G114100	0.9	0.81	0.79	0.97	0.58	0.7	0.43	0.38	0.41	1.07	0.39	0.93	XP_020196040.1(uncharacterized protein LOC109781854 [Aegilops tauschii subsp. tauschii])
TraesCS1A02G114200	0	0	0	0	0	0	0	0	0	0	0	0	XP_020170731.1(uncharacterized protein LOC109756285 [Aegilops tauschii subsp. tauschii])
TraesCS1A02G114300	11.74	11.83	10.28	13.02	11.44	9.68	12.45	11.63	11.18	9.9	10.08	12.05	XP_020159347.1(uncharacterized protein LOC109744605 [Aegilops tauschii subsp. tauschii])
TraesCS1A02G114400	3.8	3.66	3.2	2.43	3.37	3.73	3.41	2.33	3.67	3.12	3.15	3.1	XP_003565872.2(zinc finger CCCH domain-containing protein 39 isoform X2 [Brachypodium distachyon])
TraesCS1A02G114500	0	0	0	0.03	0	0.04	0.02	0	0	0	0	0	PNT68584.1(hypothetical protein BRADI_3g43050v3 [Brachypodium distachyon])
TraesCS1A02G114600	2.53	1.76	1.93	2.78	3.5	2.07	2.67	2.6	2.53	3.5	1.53	2.28	CDM82865.1(unnamed protein product [Triticum aestivum])
TraesCS1A02G114700	1.41	1.72	1.28	1.12	0.97	1.14	0.99	1.21	1.11	1.01	0.78	1.06	XP_020196037.1(LRR receptor-like serine/threonine-protein kinase GSO1 [Aegilops tauschii subsp. tauschii])
TraesCS1A02G114800	0	0	0	0	0	0	0	0	0	0	0	0	None
TraesCS1A02G114900	0	0	0	0	0	0	0	0	0	0	0	0	XP_020196022.1(protein NSP-INTERACTING KINASE 3-like [Aegilops tauschii subsp. tauschii])
TraesCS1A02G115000	3.74	3.5	4.19	3.87	4.85	4.1	4.55	4.22	3.92	3.72	4.33	3.07	XP_020149472.1(uncharacterized protein LOC109734685 [Aegilops tauschii subsp. tauschii])
TraesCS1A02G115100	10.69	9.45	9.77	9.07	9.16	7.24	8.41	9.17	8.67	7.97	6.53	7.49	XP_020191566.1(mRNA cap guanine-N7 methyltransferase 1 [Aegilops tauschii subsp. tauschii])
TraesCS1A02G115200	0.64	0.7	0.53	0.57	0.68	0.9	0.36	0.49	0.53	0.31	0.36	0.51	BAJ86522.1(predicted protein [Hordeum vulgare subsp. vulgare])
TraesCS1A02G115300	0.01	0	0	0.05	0.03	0	0.04	0	0.01	0	0	0.01	XP_020153592.1(phospholipase D alpha 1-like [Aegilops tauschii subsp. tauschii])
TraesCS1A02G115400	2.09	7.76	2.24	1.94	1.85	4.26	6.73	4.66	4.9	5.67	2.83	1.93	XP_020180778.1(embryo-specific protein ATS3A-like [Aegilops tauschii subsp. tauschii])
TraesCS1A02G115500	2.29	2.24	2.98	3.3	2.6	2.73	3.94	3.62	3.99	4.09	3.29	4.05	XP_020180777.1(adenine nucleotide transporter BT1, chloroplastic/mitochondrial-like [Aegilops tauschii subsp. tauschii])
TraesCS1A02G115600	0	0	0.19	0.09	0.34	0	0	0	0	0	0	0.11	XP_003566493.3(uncharacterized protein At2g34160 [Brachypodium distachyon])
TraesCS1A02G115700	10.76	9	9.08	21.6	15.85	7	10.61	6.26	14.74	15.28	12.46	15.01	XP_020186172.1(methylmalonyl-CoA epimerase, mitochondrial-like [Aegilops tauschii subsp. tauschii])
TraesCS1A02G115800	0	0	0	0	0	0	0	0	0	0	0	0	XP_020186172.1(methylmalonyl-CoA epimerase, mitochondrial-like [Aegilops tauschii subsp. tauschii])
TraesCS1A02G115900	5880.55	4662.85	6694.01	2759.92	4671.63	3566.11	2090.04	2222.52	2293.55	2157.42	2196.74	1835.6	CAD54078.1(metallothioneine type1, partial [Hordeum vulgare subsp. vulgare])
TraesCS1A02G116000	14.9	13.99	16.49	16.52	15.01	11.98	14.75	14.24	14.81	14.22	11.37	13.43	EMS62002.1(GTPase obg [Triticum urartu])
TraesCS1A02G116100	0	0	0	0	0	0	0	0	0	0	0	0	XP_020186178.1(uncharacterized protein LOC109771898 [Aegilops tauschii subsp. tauschii])
TraesCS1A02G116200	11.98	14.12	11.28	15.03	13.87	13.51	22.83	24.49	24.06	22.49	25.03	24.3	XP_020186171.1(probable cellulose synthase A catalytic subunit 1 [UDP-forming] [Aegilops tauschii subsp. tauschii])
TraesCS1A02G116300	0	0	0	0	0.17	0	0	0.81	0	0	0	0	EMS67001.1(hypothetical protein TRIUR3_08747 [Triticum urartu])
TraesCS1A02G116400	4.4	3.32	6.21	3.53	2.32	1.18	2.07	4.44	2.39	4.4	3.11	2.61	XP_003568829.1(uncharacterized protein At1g15400 [Brachypodium distachyon])
TraesCS1A02G116500	2.61	4.92	2.92	2.95	2.66	5.01	4.35	2.75	2.82	2.13	2.01	2.45	XP_020186169.1(mitochondrial ATPase complex subunit ATP10 [Aegilops tauschii subsp. tauschii])
TraesCS1A02G116600	4.74	21.66	12.79	8.52	23.69	20.21	11.08	17.91	11.84	12.53	23.62	6.05	XP_020186170.1(uncharacterized protein LOC109771891 [Aegilops tauschii subsp. tauschii])
TraesCS1A02G116700	120.23	87.14	101.85	235.78	235.69	192.11	144.26	193.82	166.62	317.05	300.89	294.73	XP_020186168.1(protein EARLY RESPONSIVE TO DEHYDRATION 15-like [Aegilops tauschii subsp. tauschii])
TraesCS1A02G116800	0	0.4	0	0.51	0.17	0.15	0.58	0.73	0.58	0.16	0.28	0.17	EMS62758.1(hypothetical protein TRIUR3_21397 [Triticum urartu])
TraesCS1A02G116900	32.98	22.05	26.05	42.96	62.26	49.96	39.99	105.02	90.65	91.81	70.39	51.63	BAJ92897.1(predicted protein [Hordeum vulgare subsp. vulgare])
TraesCS1A02G117000	8.44	10.79	8.68	8.73	5.71	16.2	12.04	13.05	14.36	18.14	15.02	6.96	XP_020186166.1(uncharacterized protein LOC109771887 [Aegilops tauschii subsp. tauschii])
TraesCS1A02G117100	0	0	1.75	2.26	2.91	0	0	4.86	0	0	0	0	EMS48608.1(hypothetical protein TRIUR3_10337 [Triticum urartu])
TraesCS1A02G117200	0	0	0	0	0	0	0	0.24	0	0	0.19	0	PNT63462.1(hypothetical protein BRADI_4g16247v3 [Brachypodium distachyon])
TraesCS1A02G117300	0	0	0.03	0.02	0.05	0.22	0.12	0.11	0	0.09	0.05	0.07	EMS48020.1(Histone-lysine N-methyltransferase, H3 lysine-9 specific SUVH5 [Triticum urartu])
TraesCS1A02G117400	31.35	24.71	32.38	19.22	25.01	23.49	24.08	31.91	33.03	28.83	17.32	19.51	AEI28613.1(hypothetical protein [Triticum aestivum])
TraesCS1A02G117500	0.24	0.35	0.15	0.12	0.17	0.27	0.23	0.14	0.06	0.12	0.13	0.2	XP_020186162.1(boron transporter 4-like [Aegilops tauschii subsp. tauschii])
TraesCS1A02G117600	0.77	0.5	0.49	0.71	0.58	0.53	0.71	0.37	0.28	0.43	0.38	0.6	XP_020186161.1(pentatricopeptide repeat-containing protein At1g09900-like [Aegilops tauschii subsp. tauschii])
TraesCS1A02G117700	0.7	0.43	0.43	0.64	0.54	0.55	0.69	0.73	1.06	0.61	1.01	0.4	XP_020188967.1(UDP-glycosyltransferase 73E1-like [Aegilops tauschii subsp. tauschii])
TraesCS1A02G117800	0	0	0	0	0	0	0	0	0	0	0	0	XP_020188970.1(mitogen-activated protein kinase kinase kinase 3-like [Aegilops tauschii subsp. tauschii])
TraesCS1A02G117900	0	0	0	0.03	0	0	0	0	0.06	0	0	0	XP_020188968.1(UDP-glycosyltransferase 73E1-like [Aegilops tauschii subsp. tauschii])
TraesCS1A02G118000	0	0	0	0	0	0	0	0	0	0	0	0	XP_024317481.1(uncharacterized protein LOC100825523 [Brachypodium distachyon])
TraesCS1A02G118100	0.19	0.17	0.26	0.21	0.36	0.51	0.31	0.23	0.27	0.09	0.27	0.21	XP_020188541.1(coleoptile phototropism protein 1-like [Aegilops tauschii subsp. tauschii])
TraesCS1A02G118200	10.51	0	0	0	0	0	64.86	0	30.51	0	17.39	10.37	None
TraesCS1A02G118300	2.88	3.68	2.59	3.04	2.94	2.86	3.22	2.24	3.44	2.84	2.72	4.12	EMS68651.1(Serine/threonine protein phosphatase 2A 57 kDa regulatory subunit B' iota isoform [Triticum urartu])
TraesCS1A02G118400	15.62	17.74	13.56	17.57	16.03	14.78	17.71	12.08	15.54	13.6	14.89	14.59	EMS53008.1(Auxin-responsive protein IAA15 [Triticum urartu])
TraesCS1A02G118500	0	0	0	0	0	0	0	0	0	0	0	0	EMS45703.1(hypothetical protein TRIUR3_32661 [Triticum urartu])
TraesCS1A02G118700	6.32	4.78	4.95	4.8	4.93	3.7	5.89	6.4	6.04	5.75	4.51	5.28	EMS55224.1(hypothetical protein TRIUR3_33303 [Triticum urartu])
TraesCS1A02G118800	10.6	8.39	8.37	8.41	9.56	7.28	9.29	11.55	10.32	8.02	9.88	9.24	XP_020160552.1(E3 ubiquitin-protein ligase At1g12760-like [Aegilops tauschii subsp. tauschii])
TraesCS1A02G118900	0.19	0.08	0	0.08	0	0	0.08	0	0.08	0.09	0	0.19	EMS55041.1(hypothetical protein TRIUR3_33403 [Triticum urartu])
TraesCS1A02G119000	3.66	0.98	2.98	4.21	2.31	1.02	4.27	0	1.02	0	0	0	XP_020160556.1(uncharacterized protein LOC109745852 [Aegilops tauschii subsp. tauschii])
TraesCS1A02G119100	2.86	2.74	2.32	3.41	2.07	1.29	6.44	10.02	8.93	5.74	5.22	5.43	XP_020177739.1(acyl transferase 7-like [Aegilops tauschii subsp. tauschii])
TraesCS1A02G119200	0	0	0	0	0	0	0	0	0	0	0	0	EMS54542.1(hypothetical protein TRIUR3_25032 [Triticum urartu])
TraesCS1A02G119300	0.21	0.25	0.18	0.15	0.12	0.19	0.3	0.32	0.28	0.34	0.24	0.42	XP_020201287.1(crocetin glucosyltransferase, chloroplastic-like [Aegilops tauschii subsp. tauschii])
TraesCS1A02G119400	0.7	0.83	0.87	0.93	0.82	1.22	5.54	7.72	5.06	5.08	8.74	3.18	XP_020181300.1(probable strigolactone esterase DAD2 [Aegilops tauschii subsp. tauschii])
TraesCS1A02G119500	22.07	14.44	15.92	16.16	17.61	11.07	9.68	10.62	8.95	6.24	6.95	8.62	EMS62910.1(hypothetical protein TRIUR3_26789 [Triticum urartu])
TraesCS1A02G119600	3.25	5.38	2.7	3.72	3	3.79	5.47	3.58	4.45	3.64	2.9	3.28	XP_020156799.1(leucine-rich repeat extensin-like protein 4 [Aegilops tauschii subsp. tauschii])
TraesCS1A02G119700	2.15	2.05	1.78	2.81	1.58	2.17	2.45	2.62	1.97	2.18	2.25	2.79	XP_020157173.1(MAR-binding filament-like protein 1 [Aegilops tauschii subsp. tauschii])
TraesCS1A02G119800	2.29	2.6	1.42	2.6	2.18	2.27	2.29	1.49	2.21	1.99	2.44	2.41	XP_020157174.1(uncharacterized protein LOC109742496 isoform X1 [Aegilops tauschii subsp. tauschii])
TraesCS1A02G119900	0	0	0	0	0.03	0	1.24	1.04	0.96	0.97	1.27	1.14	XP_020152325.1(ent-copalyl diphosphate synthase 1, chloroplastic-like [Aegilops tauschii subsp. tauschii])
TraesCS1A02G120000	6.63	4.9	4.98	5.92	5.32	4.73	9.43	4.06	6.6	8.12	5.45	6.96	XP_020152332.1(uncharacterized protein LOC109737616 [Aegilops tauschii subsp. tauschii])
TraesCS1A02G120100	6.04	8.41	6.95	9.47	7.06	9.64	8.82	8.23	8.17	7.15	7.96	8.62	EMS61926.1(Heat shock 70 kDa protein 4L [Triticum urartu])
TraesCS1A02G120200	44.63	57.27	44.97	55.59	43.33	54.65	59.35	54.35	53.35	44.88	47.5	56.37	XP_020182852.1(heat shock 70 kDa protein 14-like [Aegilops tauschii subsp. tauschii])
TraesCS1A02G120300	0.02	0.04	0.06	0	0.07	0.02	0	0	0.04	0	0	0.11	EMS52666.1(Cytochrome P450 86B1 [Triticum urartu])
TraesCS1A02G120400	6.69	7.97	5.78	4.55	4.73	6.03	7.64	7.09	4.84	4.92	4.7	7.81	XP_020182850.1(60S ribosomal protein L18a-like protein [Aegilops tauschii subsp. tauschii])
TraesCS1A02G120500	8.44	11.89	13.45	9.34	11.6	13.81	13.52	14.04	20.66	13.53	11.85	7.96	ATQ39147.1(LEA-like protein 2 [Triticum aestivum])
TraesCS1A02G120600	0	0	0	0.05	0	0	0	0	0	0	0	0	KQK07185.1(hypothetical protein BRADI_2g33640v3 [Brachypodium distachyon])
TraesCS1A02G120700	0	0	0	0	0	0	0	0	0.13	0	0	0	EMS55894.1(hypothetical protein TRIUR3_10580 [Triticum urartu])
TraesCS1A02G120800	0.27	0.83	0.26	0.39	1.04	1.06	0.68	0.63	0.71	0.87	0.59	0.82	XP_020195542.1(protein SLOW GREEN 1, chloroplastic-like [Aegilops tauschii subsp. tauschii])
TraesCS1A02G120900	4.06	4.13	2.39	3.68	3.39	4.04	4.57	4.63	3.91	6.09	3.5	3.32	XP_020195623.1(uncharacterized protein LOC109781406 [Aegilops tauschii subsp. tauschii])
TraesCS1A02G121000	19.03	21.81	20.4	23.09	22.27	24.39	25.85	27.33	24.77	21.82	23.96	25.18	XP_020169639.1(FACT complex subunit SSRP1-B [Aegilops tauschii subsp. tauschii])
TraesCS1A02G121100	0	0	0	0	0	0	0	0	0	0	0	0	EMS67628.1(hypothetical protein TRIUR3_35391 [Triticum urartu])
TraesCS1A02G121200	0.96	1.25	0.8	0.84	0.63	1.01	1.16	1.32	1.06	0.77	1.07	1	XP_020169641.1(pentatricopeptide repeat-containing protein At5g65560-like [Aegilops tauschii subsp. tauschii])
TraesCS1A02G121300	43.7	38.92	44.26	44.14	47.87	42.76	47.35	46.05	45.18	43.69	47.3	45.47	XP_020169640.1(uncharacterized protein LOC109755164 [Aegilops tauschii subsp. tauschii])
TraesCS1A02G121400	6.6	6.75	7.06	6.12	6.67	5.9	8.26	9.36	7.53	7.92	6.47	6.95	XP_020169638.1(uncharacterized protein LOC109755162 isoform X2 [Aegilops tauschii subsp. tauschii])
TraesCS1A02G121500	9.68	5.82	9.56	2.89	5.19	4.06	7.86	8.95	9.18	5.71	4.95	2.93	EMS47362.1(putative WRKY transcription factor 50 [Triticum urartu])
TraesCS1A02G121600	0	0	0	0	0	0	0	0	0	0	0	0	EMS60399.1(hypothetical protein TRIUR3_26402 [Triticum urartu])
TraesCS1A02G121700	3.44	3.26	2.67	3.54	3.09	2.65	3.48	4.46	4.36	4.45	2.79	2.58	XP_020169634.1(serine/threonine-protein kinase 38-like isoform X1 [Aegilops tauschii subsp. tauschii])
TraesCS1A02G121800	43.45	26.24	35.83	38.38	48.47	40.09	62.84	112.09	90.94	75.62	92.84	73.6	XP_020170118.1(protein ALP1-like [Aegilops tauschii subsp. tauschii])
TraesCS1A02G122000	2.32	2.14	2.7	3.16	1.82	1.88	3.08	3.54	3.06	2.87	2.81	3.19	XP_020170127.1(uncharacterized protein LOC109755640 [Aegilops tauschii subsp. tauschii])
TraesCS1A02G122100	1.72	1.55	1.39	1.99	1.95	1.4	2.53	2.1	2.41	2.17	2.17	2.21	XP_020170112.1(uncharacterized protein LOC109755623 [Aegilops tauschii subsp. tauschii])
TraesCS1A02G122200	3.73	2.1	2.89	2.26	2.51	1.9	8.26	9.45	7.98	3.8	5.55	5.71	XP_020170102.1(protein CHUP1, chloroplastic-like [Aegilops tauschii subsp. tauschii])
TraesCS1A02G122300	2.13	0.46	1.31	0	1.69	0.92	1.65	0.21	1.49	1.33	0	1.53	XP_020170084.1(pseudo histidine-containing phosphotransfer protein 2 [Aegilops tauschii subsp. tauschii])
TraesCS1A02G122400	0	0	0	0	0	0	0	0	0	0	0	0	EMS48718.1(hypothetical protein TRIUR3_22887 [Triticum urartu])
TraesCS1A02G122500	91.45	102.53	74.13	236.55	200.17	194.83	124.83	136.68	114.59	233.14	227.71	239.25	EMS59690.1(NADP-dependent malic enzyme, chloroplastic [Triticum urartu])
TraesCS1A02G122600	0.67	0.65	0.27	1.15	0.2	0.58	0.58	0.48	0.47	0.22	0.42	0.72	XP_020147068.1(auxin-responsive protein IAA16-like isoform X1 [Aegilops tauschii subsp. tauschii])
TraesCS1A02G122700	45.24	50.81	43.01	46.48	42.54	49.41	52.58	50.29	49.12	41.95	52.66	49.04	XP_020146843.1(proteasome subunit beta type-7-B-like [Aegilops tauschii subsp. tauschii])
TraesCS1A02G122800	17.73	14.91	14.34	18.63	20.21	17.14	5.15	7.47	6.83	9.14	10.49	10.28	XP_020152558.1(hexokinase-7 [Aegilops tauschii subsp. tauschii])
TraesCS1A02G122900	1.21	2.07	1.07	1.41	0.76	1.3	1.67	0.85	1.05	1.13	0.93	1.22	XP_020158465.1(protein IQ-DOMAIN 14-like isoform X1 [Aegilops tauschii subsp. tauschii])
TraesCS1A02G123000	26.21	21.93	22.89	24.92	23.72	24.39	28.09	31.1	26.53	27.33	28.75	30.07	XP_020157943.1(derlin-1 [Aegilops tauschii subsp. tauschii])
TraesCS1A02G123100	114.66	90.07	109.31	78.17	101.97	71.77	99.76	112.32	111.86	122.2	100.56	84.79	BAJ86507.1(predicted protein [Hordeum vulgare subsp. vulgare])
TraesCS1A02G123200	0.04	0.09	0	0	0.11	0.13	0.16	0.2	0.13	0	0.1	0.15	XP_020156503.1(leucine-rich repeat extensin-like protein 6 [Aegilops tauschii subsp. tauschii])
TraesCS1A02G123300	0	0.1	0.52	0.33	0.18	0.05	0.16	0.46	0.26	0.24	0.16	0.06	EMS50743.1(hypothetical protein TRIUR3_10300 [Triticum urartu])
TraesCS1A02G123400	0	0	0	0	0	0	0	0	0	0	0	0	EMS50066.1(hypothetical protein TRIUR3_00914 [Triticum urartu])
TraesCS1A02G123500	1.52	0	0	0	0	0	0	0	0	0	0	0	EMS45101.1(hypothetical protein TRIUR3_03520 [Triticum urartu])
TraesCS1A02G123600	2.18	2.31	2.44	2.99	3	2.28	2.85	2.24	2.97	2.63	1.48	2.97	XP_020168602.1(probable tRNA N6-adenosine threonylcarbamoyltransferase [Aegilops tauschii subsp. tauschii])
TraesCS1A02G123700	0	0	0	0	0	0	0	0	0	0	0	0	EMS50498.1(hypothetical protein TRIUR3_14388 [Triticum urartu])
TraesCS1A02G123800	0	0	0	0	0	0	0	0	0	0	0	0	EMS50499.1(hypothetical protein TRIUR3_14389 [Triticum urartu])
TraesCS1A02G123900	3.69	2.86	4.04	4.25	4.01	3.77	5.21	4.8	4.45	4.64	3.94	4.97	XP_020157206.1(casein kinase 1-like protein HD16 [Aegilops tauschii subsp. tauschii])
TraesCS1A02G124000	0	0	0	0.35	0	0	0	0.25	0	0	0	0	None
TraesCS1A02G124100	11.64	9.03	11.99	4.26	6.66	7.2	13.4	13.12	14.92	5.34	8.57	4.52	XP_020165735.1(PRA1 family protein F3-like [Aegilops tauschii subsp. tauschii])
TraesCS1A02G124200	18.39	19.03	12.76	15.95	10.68	15.92	12.48	12.48	11.35	9.47	10.98	15.09	EMS52241.1(Peroxidase 12 [Triticum urartu])
TraesCS1A02G124300	0.28	0.43	0.5	0.57	0.43	0.79	0.54	0.26	0.44	0.18	0.17	0.27	EMS52449.1(Polygalacturonase [Triticum urartu])
TraesCS1A02G124400	4.17	4.12	4.4	3.32	3.36	3.02	4.29	4.34	4.69	3.21	4.08	2.67	XP_020165732.1(thioredoxin-like 2, chloroplastic [Aegilops tauschii subsp. tauschii])
TraesCS1A02G124500	1.28	2.61	2.81	1.4	0.87	2.84	0.98	1.29	1.02	1.71	0.47	0.52	XP_020154706.1(uncharacterized protein LOC109740084 [Aegilops tauschii subsp. tauschii])
TraesCS1A02G124600	91.55	128.48	93.64	111.82	93.36	128.34	97.82	77.46	78.31	80.34	84.06	102.63	XP_020167268.1(mitochondrial dicarboxylate/tricarboxylate transporter DTC-like [Aegilops tauschii subsp. tauschii])
TraesCS1A02G124700	1	1.34	0.98	1.74	1.13	1.74	0.54	0.61	0.54	0.83	0.74	1.17	XP_020167285.1(probable serine/threonine-protein kinase PBL7 [Aegilops tauschii subsp. tauschii])
TraesCS1A02G124800	0.31	0.07	0.22	0.22	0.57	0.37	0.25	0.77	0.35	0.54	0.67	1.09	XP_020195405.1(uncharacterized protein LOC109781215 [Aegilops tauschii subsp. tauschii])
TraesCS1A02G124900	0	0	0	0	0	0	0	0	0	0	0	0	EMS48914.1(putative lipoxygenase 4 [Triticum urartu])
TraesCS1A02G125000	24.74	23.07	23.92	25.37	20.9	22.45	19.53	20.8	20.98	18.62	18.53	20.95	AGJ93556.1(SHAGGY-like kinase [Triticum aestivum])
TraesCS1A02G125100	69.53	95.48	70.41	106.86	70.52	104.02	77.73	48.05	58.93	57.04	56.99	73.07	EMS61347.1(60S ribosomal protein L11 [Triticum urartu])
TraesCS1A02G125200	0	0	0	0	0	0	0	0.04	0	0	0	0	EMS49778.1(hypothetical protein TRIUR3_21218 [Triticum urartu])
TraesCS1A02G125300	5.22	4.5	4.69	5.2	5.28	4.85	5.93	7.09	6.06	4.88	5.21	5.56	XP_020167276.1(diacylglycerol O-acyltransferase 1-like isoform X2 [Aegilops tauschii subsp. tauschii])
TraesCS1A02G125400	1.84	1.19	1.81	2.92	3.09	2.41	1.75	3	2.07	2.72	2.67	2.81	EMS52169.1(hypothetical protein TRIUR3_31101 [Triticum urartu])
TraesCS1A02G125500	10.97	8.1	12.03	6.7	7.39	5.94	5.03	6.18	6.95	3.6	6.12	4.54	XP_020188981.1(zinc transporter 7-like [Aegilops tauschii subsp. tauschii])
TraesCS1A02G125600	3.54	3.32	2.89	4.2	3.89	3.87	3.69	3.57	3.5	4.78	4.35	6.26	XP_020196098.1(probable beta-1,3-galactosyltransferase 12 [Aegilops tauschii subsp. tauschii])
TraesCS1A02G125700	38.59	37.84	33.65	37.55	45.3	46.11	62	60.03	60.16	61.02	68.18	58.59	XP_020196099.1(NDR1/HIN1-like protein 13 [Aegilops tauschii subsp. tauschii])
TraesCS1A02G125800	0	0	0	0	0	0	0	0	0	0	0	0	CAM59041.1(MIKC-type MADS-box transcription factor WM2 [Triticum aestivum])
TraesCS1A02G125900	0.26	0.41	0.31	0.62	0.22	0.78	1.42	0.55	0.98	2.32	0.63	0.43	XP_020176049.1(uncharacterized protein LOC109761641 [Aegilops tauschii subsp. tauschii])
TraesCS1A02G126000	5.45	5.85	4.04	7.38	5.53	5.52	4.84	4.6	4.6	5.65	4.56	4.87	XP_020176050.1(N-alpha-acetyltransferase MAK3 [Aegilops tauschii subsp. tauschii])
TraesCS1A02G126100	7.19	8.5	6.23	8.33	6.15	6.76	9.72	7.4	7	6.48	6.04	7.65	BAK05475.1(predicted protein [Hordeum vulgare subsp. vulgare])
TraesCS1A02G126200	0.09	0	0	0	0	0	0	0	0	0	0	0	EMS68895.1(E3 ubiquitin-protein ligase ATL9 [Triticum urartu])
TraesCS1A02G126300	6.98	7.84	6.73	7.75	6.66	6.16	6.86	7.72	7.25	7.51	6.76	8.57	XP_020173908.1(mannosyl-oligosaccharide 1,2-alpha-mannosidase MNS3 [Aegilops tauschii subsp. tauschii])
TraesCS1A02G126400	0.03	0.05	0.05	0.33	0.37	0.19	0.05	0.33	0.18	0.65	0.6	0.33	CFV04391.1(GA2ox-A10 [Triticum aestivum])
TraesCS1A02G126500	0	0	0	0	0	0	0	0	0	0	0	0	XP_010925738.1(PREDICTED: uncharacterized protein LOC105048205 isoform X3 [Elaeis guineensis])
TraesCS1A02G126600	0	0.07	0	0.2	0.17	0.08	0.07	0	0.07	0.17	0.07	0	EMS68028.1(hypothetical protein TRIUR3_30625 [Triticum urartu])
TraesCS1A02G126700	0	0	0	0	0	0	0	0	0	0	0	0	EMS58431.1(hypothetical protein TRIUR3_27616 [Triticum urartu])
TraesCS1A02G126800	33.13	20.64	24.53	23.44	27.99	12.27	13.78	16.98	18.43	14.22	12.21	14.53	XP_020194954.1(abscisic acid receptor PYL9-like [Aegilops tauschii subsp. tauschii])
TraesCS1A02G126900	0.58	0.87	0.59	0.85	0.59	0.8	0.97	0.58	0.66	0.61	0.75	1.04	XP_020200338.1(ABC transporter G family member 12-like [Aegilops tauschii subsp. tauschii])
TraesCS1A02G127000	21.62	24.82	20.58	21.97	19.61	24.09	25.13	25.04	24.05	21.45	24.81	25.64	XP_020200337.1(coiled-coil domain-containing protein 25 [Aegilops tauschii subsp. tauschii])
TraesCS1A02G127100	0	0	0	0.08	0.11	0	0	0	0	0	0	0.1	YP_009419134.1(DNA-directed RNA polymerase beta subunit (plastid) [Diospyros dumetorum])
TraesCS1A02G127200	0	0	0	0	0	0	0	0	0	0	0	0	NP_114271.1(cytochrome f (chloroplast) [Triticum aestivum])
TraesCS1A02G127300	0	0	0	0	0	0	0	0	0	0	0	0	YP_009438397.1(cytochrome f (chloroplast) [Tristachya humbertii])
TraesCS1A02G127400	2.9	2.83	1.83	2.85	1.99	2.83	2.79	2.08	2.55	1.67	2.79	2.21	XP_020173930.1(rhomboid-like protein 11, chloroplastic [Aegilops tauschii subsp. tauschii])
TraesCS1A02G127500	0.4	0.23	0.63	0.46	0.58	0.29	0.59	0.38	0.51	0.56	0.32	0.53	EMS57353.1(S-type anion channel SLAH3 [Triticum urartu])
TraesCS1A02G127600	0.23	0.19	0.19	0.41	0.26	0.51	0.19	0.02	0.06	0.02	0.08	0.32	XP_020154912.1(ATP-dependent DNA helicase DDX11 [Aegilops tauschii subsp. tauschii])
TraesCS1A02G127700	0.18	0	0	1.21	0.52	0.16	0	0	0.61	0.5	0	0	XP_014752007.1(uncharacterized protein LOC100840175 [Brachypodium distachyon])
TraesCS1A02G127800	0.22	0.71	0.92	2.17	0.22	0.64	0.76	0.24	0.38	0	0.19	0.22	XP_014752007.1(uncharacterized protein LOC100840175 [Brachypodium distachyon])
TraesCS1A02G127900	13.94	15.34	11.06	28.93	32.09	23.67	15.95	18.26	17.08	26.13	31.97	32.58	XP_020149811.1(proline-rich receptor-like protein kinase PERK1 [Aegilops tauschii subsp. tauschii])
TraesCS1A02G128000	0	0	0	0	0	0	0	0	0	0	0	0	EMS48131.1(hypothetical protein TRIUR3_26040 [Triticum urartu])
TraesCS1A02G128100	3.62	2.7	3.8	3.9	3.57	2.38	4	3.29	4.7	3.3	3.75	2.62	BAJ91281.1(predicted protein [Hordeum vulgare subsp. vulgare])
TraesCS1A02G128200	0	0	0	0	0	0	0	0	0	0	0	0	EMS64787.1(hypothetical protein TRIUR3_28988 [Triticum urartu])
TraesCS1A02G128300	11.98	10.09	9.67	11.85	13.36	10.63	13.07	12.64	11.58	12.72	11.12	11.03	XP_020170418.1(uncharacterized protein LOC109755951 [Aegilops tauschii subsp. tauschii])
TraesCS1A02G128500	0	0	0	0	0	0	0	0	0	0	0	0	EMS67194.1(hypothetical protein TRIUR3_21600 [Triticum urartu])
TraesCS1A02G128600	15.92	14.88	14.33	18.48	16.9	13.41	14.55	14.5	12.64	14.19	11.03	14.11	XP_020158324.1(U1 small nuclear ribonucleoprotein 70 kDa-like [Aegilops tauschii subsp. tauschii])
TraesCS1A02G128700	0	0	0	0	0	0	0	0	0	0	0	0	EMS55878.1(hypothetical protein TRIUR3_33704 [Triticum urartu])
TraesCS1A02G128800	0	0	0	0	0	0	0	0	0	0	0	0	EMS65894.1(Transcriptional regulator TAC1 [Triticum urartu])
TraesCS1A02G128900	11.18	12.15	10.7	13.1	12.97	11.52	13.01	12.46	13.95	17.14	13.35	12.03	XP_020149116.1(transcription factor bHLH68-like isoform X3 [Aegilops tauschii subsp. tauschii])
TraesCS1A02G129000	0	0	0	0	0	0	0	0	0	0	0	0	EMS53155.1(hypothetical protein TRIUR3_31061 [Triticum urartu])
TraesCS1A02G129100	35.79	52.44	38.18	53.74	36.99	54.85	45.11	30.61	31.97	35.14	34.52	41.36	XP_020181524.1(40S ribosomal protein S7 [Aegilops tauschii subsp. tauschii])
TraesCS1A02G129200	9.33	10.82	8.25	9.34	8.82	11.11	12.75	11.85	11.02	11.21	11.56	11.59	XP_020181525.1(uncharacterized protein LOC109767166 [Aegilops tauschii subsp. tauschii])
TraesCS1A02G129300	2.22	3.17	2.26	2.49	2.42	3.67	2.16	1.89	1.97	1.54	1.24	2.29	AEV91160.1(R1R2R3-MYB protein [Triticum aestivum])
TraesCS1A02G129400	15.3	21.31	16.5	21.02	14.32	25.4	16.65	10.71	11.21	9.84	11.13	14.08	XP_020160663.1(DNA replication licensing factor MCM6 [Aegilops tauschii subsp. tauschii])
TraesCS1A02G129500	5.21	4.66	5.21	8.28	7.55	5.02	8.89	10.13	8.47	9.88	9.63	8.99	EMS67151.1(putative ubiquitin-conjugating enzyme E2 26 [Triticum urartu])
TraesCS1A02G129600	2.23	2.61	3.31	6.8	4.9	3.87	0.21	0.52	0.35	1.11	0.26	1.47	XP_020159526.1(bidirectional sugar transporter SWEET3a [Aegilops tauschii subsp. tauschii])
TraesCS1A02G129700	0.36	0.39	0.46	0.75	0.26	0.55	0.22	0.19	0.44	0.25	0.33	0.46	EMS63926.1(hypothetical protein TRIUR3_23331 [Triticum urartu])
TraesCS1A02G129800	2.81	1.62	3.49	2.25	2.49	2.19	2.91	2.74	2.25	1.84	1.54	2.68	BAK07468.1(predicted protein, partial [Hordeum vulgare subsp. vulgare])
TraesCS1A02G129900	0	0	0	0	0	0	0	0	0	0	0	0	EMS53350.1(hypothetical protein TRIUR3_35121 [Triticum urartu])
TraesCS1A02G130000	0	0	0	0	0	0	0	0	0	0	0	0	YP_009452651.1(translational initiation factor 1 (chloroplast) [Tricholaena monachne])
TraesCS1A02G130100	0.08	0	0	0	0	0.08	0	0	0	0	0	0	P92225.1(RecName: Full=DNA-directed RNA polymerase subunit alpha; Short=PEP; AltName: Full=Plastid-encoded RNA polymerase subunit alpha; Short=RNA polymerase subunit alpha)
TraesCS1A02G130200	0	0	0	0	0	0	0	0	0	0	0	0	YP_009447396.1(cytochromeb6 (chloroplast) [Achyrachaena mollis])
TraesCS1A02G130300	0	0	0	0	0	0	0	0	0	0	0	0	EMS47361.1(Photosystem II reaction center protein H [Triticum urartu])
TraesCS1A02G130400	0	0	0	0	0	0	0	0	0	0	0	0	KQK22227.1(hypothetical protein BRADI_1g65952v3 [Brachypodium distachyon])
TraesCS1A02G130500	0	0	0	0	0	0	0	0	0	0	0	0	ATL15647.1(NADH dehydrogenase subunit 1 (chloroplast) [Nassella hyalina])
TraesCS1A02G130600	2.54	2.52	2.47	2.92	2.75	1.79	2.56	3.75	3.12	3.48	1.99	3.11	XP_020165105.1(tubulin-folding cofactor B [Aegilops tauschii subsp. tauschii])
TraesCS1A02G130700	1.62	2.39	1.81	2.3	1.57	2.7	1.59	1.06	0.96	0.87	0.93	1.25	XP_020192944.1(DNA polymerase epsilon catalytic subunit A-like [Aegilops tauschii subsp. tauschii])
TraesCS1A02G130800	15.25	15.58	15.4	18.18	15.96	16.28	15.63	15	13.85	14.89	12.9	15.71	XP_020192943.1(RNA-binding protein 39-like [Aegilops tauschii subsp. tauschii])
TraesCS1A02G130900	1.58	1.16	1.62	1.38	1.25	1.3	0.94	1.64	0.89	1.13	0.94	1.3	XP_020197286.1(uncharacterized protein LOC109783093 [Aegilops tauschii subsp. tauschii])
TraesCS1A02G131000	7.92	6.75	7.28	7.22	7.73	6.08	5.71	7.34	5.88	6.02	5.53	6.78	XP_020182829.1(uncharacterized protein LOC109768506 isoform X1 [Aegilops tauschii subsp. tauschii])
TraesCS1A02G131100	0	0	0	0	0	0	0	0	0	0	0	0	EMS60743.1(hypothetical protein TRIUR3_33407 [Triticum urartu])
TraesCS1A02G131200	15.8	15.16	17.3	17.32	16.64	16.12	18.78	18.93	18.78	18.42	20.77	19.83	EMS53336.1(Transcription initiation factor IIA subunit 1 [Triticum urartu])
TraesCS1A02G131300	9.26	8.79	9.05	6.94	9.53	9.22	12.29	16.31	15	10.9	13.54	11.33	XP_020176110.1(uncharacterized calcium-binding protein At1g02270 [Aegilops tauschii subsp. tauschii])
TraesCS1A02G131400	0	0	0	0	0	0	0	0	0	0	0	0	EMS60664.1(hypothetical protein TRIUR3_32301 [Triticum urartu])
TraesCS1A02G131500	33.8	37.37	29.61	41.17	33.44	32.95	32.83	30.31	33.46	37.43	38.81	35.8	XP_020185584.1(ras-related protein Rab11D-like [Aegilops tauschii subsp. tauschii])
TraesCS1A02G131600	2.29	2.74	2.82	2.59	2.58	2.39	2.23	2.78	2.24	1.74	2.49	2.41	AAU89661.2(EDR1 [Triticum aestivum])
TraesCS1A02G131700	0	0	0	0	0	0	0	0	0	0	0	0	EMS65112.1(Heat shock protein 81-3 [Triticum urartu])
TraesCS1A02G131800	0	0	0	0	0	0	0	0	0	0	0	0	EMS66193.1(hypothetical protein TRIUR3_31925 [Triticum urartu])
TraesCS1A02G131900	23.73	15.91	20.79	14.5	14.09	11.03	6.69	8.01	8.8	7.14	4.51	5.87	EMS67705.1(hypothetical protein TRIUR3_27713 [Triticum urartu])
TraesCS1A02G132000	0	0.05	0.05	0	0	0	0	0	0.1	0	0.05	0	EMS55354.1(hypothetical protein TRIUR3_28653 [Triticum urartu])
TraesCS1A02G132300	0.22	0.49	0.4	0.33	0.32	0.34	0.8	0.38	0.89	1.61	0.56	0.95	XP_020196202.1(uncharacterized protein LOC109782026 [Aegilops tauschii subsp. tauschii])
TraesCS1A02G132400	134.54	165.89	141.35	156.71	117.87	222.1	105.53	97.32	86.54	84.46	101.6	115.04	XP_020193557.1(probable histone H2A variant 2 [Aegilops tauschii subsp. tauschii])
TraesCS1A02G132500	0	0	0	0	0	0	0	0	0	0	0	0	P14723.1(RecName: Full=Uncharacterized 16 kDa protein in middle repetitive insertion sequence WIS1)
TraesCS1A02G132600	11.5	11.58	11.66	12.35	11.88	9.36	11.56	12.65	11.4	10.76	9.46	10.82	XP_020190271.1(phospholipid-transporting ATPase 3 isoform X1 [Aegilops tauschii subsp. tauschii])
TraesCS1A02G132700	0	0	0	0	0	0	0	0	0	0	0	0	XP_020149111.1(signal recognition particle 14 kDa protein [Aegilops tauschii subsp. tauschii])
TraesCS1A02G132800	2.54	3.27	3.16	1.94	2.8	3.45	0.46	0.48	0.7	0.84	0.65	0.43	XP_020195539.1(probable metal-nicotianamine transporter YSL3 [Aegilops tauschii subsp. tauschii])
TraesCS1A02G132900	2.15	1.59	1.73	3.02	2.65	1.81	1.67	2.06	1.99	2.72	1.67	2.32	KQK16860.2(hypothetical protein BRADI_1g31109v3 [Brachypodium distachyon])
TraesCS1A02G133000	0.33	1.71	0.19	0.46	0.53	0.91	0.97	0.51	0.24	0.33	0.99	0.78	XP_020201387.1(uncharacterized protein LOC109787240 [Aegilops tauschii subsp. tauschii])
TraesCS1A02G133100	12.51	11.09	13.79	14.85	15.28	14.89	16.87	17.24	15.04	14.93	14.54	17.11	XP_020201388.1(heat shock 70 kDa protein 6, chloroplastic-like [Aegilops tauschii subsp. tauschii])
TraesCS1A02G133200	0.06	0.06	0.02	0.02	0	0	0	0	0	0.04	0	0	XP_020159067.1(serine/threonine-protein kinase RHS3-like isoform X1 [Aegilops tauschii subsp. tauschii])
TraesCS1A02G133300	3.39	3.75	1.06	3.12	1.24	0	1.1	0.93	1.44	0.78	2.13	1.24	PNT70311.1(hypothetical protein BRADI_2g09570v3 [Brachypodium distachyon])
TraesCS1A02G133400	23.56	28.5	32.32	16.12	17.46	20.37	14.39	15.38	13.53	11.78	14.1	13.39	XP_020159669.1(putative zinc transporter At3g08650 [Aegilops tauschii subsp. tauschii])
TraesCS1A02G133500	0.74	0.79	0.69	1.1	0.73	0.7	1.02	1	0.99	0.88	0.72	1.24	XP_020178571.1(pentatricopeptide repeat-containing protein MRL1, chloroplastic isoform X1 [Aegilops tauschii subsp. tauschii])
TraesCS1A02G133600	0	0	0	0	0	0	0	0	0	0	0	0	EMS63196.1(hypothetical protein TRIUR3_19472 [Triticum urartu])
TraesCS1A02G133700	18.05	21.81	16.88	20.83	15.72	20.15	17.8	19.23	18.53	13.82	15.11	19.32	XP_020180865.1(ER membrane protein complex subunit 1 [Aegilops tauschii subsp. tauschii])
TraesCS1A02G133800	3.08	2.98	2.97	4.11	4.22	4.18	3.66	4.88	3.64	4.73	3.72	5.07	EMS58144.1(Lysine-specific demethylase 5A [Triticum urartu])
TraesCS1A02G133900	0.73	1.12	0.88	0.87	1.28	0.8	0.64	0.61	0.77	0.77	0.97	0.94	XP_020159527.1(protein trichome birefringence-like 25 [Aegilops tauschii subsp. tauschii])
TraesCS1A02G134000	17.99	11.26	17.73	23.65	30.82	21.21	29.65	35.09	31.52	39.44	44.58	41.78	EMS57491.1(putative calcium-binding protein CML18 [Triticum urartu])
TraesCS1A02G134100	0	0.02	0	0.02	0.03	0	0.11	0.55	0.22	0.2	0.46	0.08	XP_020180959.1(sucrose transport protein SUT3-like [Aegilops tauschii subsp. tauschii])
TraesCS1A02G134200	0.28	0.22	0.47	0.84	0.55	0.24	0	0.3	0	1.04	0	0	EMS59787.1(Calcium-dependent protein kinase 13 [Triticum urartu])
TraesCS1A02G134300	34.86	31.16	31.22	23.13	21.56	19.93	25.12	26.25	23.41	19.96	20.14	23.66	XP_020155977.1(zinc finger AN1 domain-containing stress-associated protein 15-like [Aegilops tauschii subsp. tauschii])
TraesCS1A02G134400	0	0	0	0	0	0	0	0	0	0	0	0	EMS66969.1(hypothetical protein TRIUR3_29021 [Triticum urartu])
TraesCS1A02G134500	4.75	4.29	4.7	5.69	5.41	3.71	6.59	6.92	6.28	5.2	5.63	5.44	XP_020159064.1(uncharacterized protein LOC109744368 [Aegilops tauschii subsp. tauschii])
TraesCS1A02G134600	7.02	6.75	6.98	6.87	6.21	6.1	6.04	7.06	6.59	5.98	5.52	6.31	XP_020184848.1(vacuolar-sorting receptor 1-like [Aegilops tauschii subsp. tauschii])
TraesCS1A02G134700	0	0	0	0	0	0	0	0	0	0	0	0	EMS46694.1(hypothetical protein TRIUR3_31140 [Triticum urartu])
TraesCS1A02G134800	3	3.41	3.79	2.63	3.29	3.99	4.73	4.68	4.51	3.86	2.87	3.46	XP_020201390.1(uncharacterized protein LOC109787243 [Aegilops tauschii subsp. tauschii])
TraesCS1A02G134900	0	0	0	0	0	0	0	0	0	0	0	0	PNT67340.1(hypothetical protein BRADI_3g25600v3 [Brachypodium distachyon])
TraesCS1A02G135000	0	0	0	0	0	0	0	0	0	0	0	0	EMS48576.1(hypothetical protein TRIUR3_31238 [Triticum urartu])
TraesCS1A02G135100	1.86	1.71	2.1	2.44	1.48	2.32	1.91	2.26	1.84	1.72	1.76	2.01	XP_020165731.1(DNA mismatch repair protein MSH2 [Aegilops tauschii subsp. tauschii])
TraesCS1A02G135300	10.79	10.14	10.65	12.08	12.38	9.54	17.31	21.08	17.05	14.59	14.09	15.37	XP_020151872.1(uncharacterized ATP-dependent helicase C29A10.10c-like [Aegilops tauschii subsp. tauschii])
TraesCS1A02G135600	5.52	3.93	5.16	2.94	4.7	2.82	4.97	7.74	5.81	2.66	4.14	3.54	XP_020168370.1(putative ion channel POLLUX-like 2 isoform X1 [Aegilops tauschii subsp. tauschii])
TraesCS1A02G135700	5.1	4.25	4.57	5.01	5.2	4.7	3.22	3.74	3.68	2.85	3.51	3.99	BAJ89737.1(predicted protein [Hordeum vulgare subsp. vulgare])
TraesCS1A02G135800	3.49	0	2.85	2.41	5.5	8.64	2.03	3.93	2.26	5.18	5.65	3.35	EMS55623.1(hypothetical protein TRIUR3_10148 [Triticum urartu])
TraesCS1A02G135900	0.53	0.6	0.69	1.01	0.32	0.43	1.98	2.33	2.49	1.19	2.66	1.6	EMS55624.1(GDSL esterase/lipase EXL3 [Triticum urartu])
TraesCS1A02G136000	3.31	2.29	1.76	2.2	1.94	2.38	3.3	2.73	3.62	2.22	2.47	2.35	XP_020192947.1(F-box protein At4g35930 isoform X1 [Aegilops tauschii subsp. tauschii])
TraesCS1A02G136100	21.28	17.23	15.77	12.98	17.21	14.95	22.92	27.82	26.64	22.71	18.66	17.98	XP_020148863.1(probable NAD(P)H dehydrogenase (quinone) FQR1-like 1 [Aegilops tauschii subsp. tauschii])
TraesCS1A02G136200	17.45	13.48	13.87	15.89	15.75	12.1	13.25	15.04	13.7	15.67	12.43	15.42	XP_020149252.1(F-box/LRR-repeat protein 15 [Aegilops tauschii subsp. tauschii])
TraesCS1A02G136300	0	0	0	0	0	0	0	0	0	0	0	0	XP_020161327.1(uncharacterized protein LOC109746622 [Aegilops tauschii subsp. tauschii])
TraesCS1A02G136400	8.33	8.5	9.95	9.18	10.51	8.43	10.05	12.45	11.97	12.21	9.71	12.33	BAJ95267.1(predicted protein [Hordeum vulgare subsp. vulgare])
TraesCS1A02G136500	5.43	4.22	5.08	3.75	4.67	3.96	5.32	6.66	5.82	3.67	4.74	4.3	XP_020195789.1(uncharacterized aarF domain-containing protein kinase At1g79600, chloroplastic [Aegilops tauschii subsp. tauschii])
TraesCS1A02G136600	0.75	0.94	0.62	1.03	0.69	0.61	0.49	0.37	0.25	0.2	0.33	0.39	XP_020157213.1(RNA-binding KH domain-containing protein PEPPER-like [Aegilops tauschii subsp. tauschii])
TraesCS1A02G136700	0	0	0	0	0	0	0	0	0	0	0	0	EMS52085.1(hypothetical protein TRIUR3_29565 [Triticum urartu])
TraesCS1A02G136800	2.81	2.28	1.48	2.29	2.28	2.66	2.45	1.69	1.64	1.77	1.49	1.88	XP_020154425.1(uncharacterized protein LOC109739781 isoform X1 [Aegilops tauschii subsp. tauschii])
TraesCS1A02G136900	13.68	10.71	11.8	12.23	12.26	9.92	9.22	9.41	12.11	11.06	9.53	10.41	XP_020184155.1(beta-glucuronosyltransferase GlcAT14A-like [Aegilops tauschii subsp. tauschii])
TraesCS1A02G137000	5.05	6.42	4.92	6.28	5.22	7.06	5.9	5.22	4.57	4.77	4.19	5.32	XP_020196133.1(protein RRP6-like 2 [Aegilops tauschii subsp. tauschii])
TraesCS1A02G137100	0	0	0	0	0	0	0	0	0	0	0	0	EMS49125.1(hypothetical protein TRIUR3_30441 [Triticum urartu])
TraesCS1A02G137200	3.2	2.35	2.88	3.18	2.17	2.41	2.74	2.76	2.22	2.39	2.47	2.16	XP_020148104.1(soluble starch synthase 2-1, chloroplastic/amyloplastic-like isoform X3 [Aegilops tauschii subsp. tauschii])
TraesCS1A02G137300	1.12	1.32	0.57	0.88	0.96	0.9	1.16	1.85	1.16	2.44	1.49	1.45	XP_020148107.1(inactive protein RESTRICTED TEV MOVEMENT 2-like [Aegilops tauschii subsp. tauschii])
TraesCS1A02G137400	5.91	6.46	6.13	6.41	5.23	5.42	5.01	6.11	5.71	4.53	5.21	6.27	XP_020199731.1(RING finger and transmembrane domain-containing protein 1-like [Aegilops tauschii subsp. tauschii])
TraesCS1A02G137500	13.86	17.73	18.94	22.1	19.73	16.68	19.81	14.48	20.26	18.38	19.34	22.38	XP_020146816.1(mediator of RNA polymerase II transcription subunit 32 [Aegilops tauschii subsp. tauschii])
TraesCS1A02G137600	1.54	1.84	1.45	1.5	0.23	1.42	1.87	1.97	0.98	1.97	0.68	0.79	BAJ94104.1(predicted protein [Hordeum vulgare subsp. vulgare])
TraesCS1A02G137700	47.59	39.76	45.95	42.1	48.65	38.53	52.91	61.5	53.62	54.2	58.21	56.91	EMS54049.1(hypothetical protein TRIUR3_29725 [Triticum urartu])
TraesCS1A02G137800	8.21	8.87	7.29	9.3	6.52	7.8	6.58	6.59	6.07	5.83	5.86	6.49	XP_020179357.1(ubiquitin carboxyl-terminal hydrolase 9-like [Aegilops tauschii subsp. tauschii])
TraesCS1A02G137900	13.49	13.22	13.45	15.9	12.65	13.27	13.39	15.14	12.65	12.83	11.53	13.62	XP_020169016.1(carbon catabolite repressor protein 4 homolog 1-like [Aegilops tauschii subsp. tauschii])
TraesCS1A02G138000	4.76	3.54	4.83	4.49	6.87	4.41	6.79	7.42	5.43	8.27	5.38	5.2	XP_020200331.1(uncharacterized protein LOC109786157 [Aegilops tauschii subsp. tauschii])
TraesCS1A02G138100	2.94	2.72	2.65	2.16	3.24	1.57	6.76	7.67	6.57	5.6	4.76	5.61	XP_020169035.1(probable serine/threonine-protein kinase PBL16 [Aegilops tauschii subsp. tauschii])
TraesCS1A02G138200	4.33	4.46	4.31	5.14	5.03	5.1	4.15	4.05	4	4.53	3.69	3.95	XP_020185587.1(histone acetyltransferase GCN5 [Aegilops tauschii subsp. tauschii])
TraesCS1A02G138300	0.22	0.39	0.55	0.21	0.14	0.15	0.34	0.15	0.42	0.21	0.32	0.08	XP_020159563.1(cyclin-A1-4-like isoform X2 [Aegilops tauschii subsp. tauschii])
TraesCS1A02G138400	8.19	8.3	7.91	8.77	7.94	7.14	12.93	12.97	13.18	11.6	9.81	10.45	XP_020165710.1(protein NETWORKED 1D-like isoform X1 [Aegilops tauschii subsp. tauschii])
TraesCS1A02G138500	5.32	4.89	5.29	7.54	6.55	6.47	6.21	6.76	5.78	5.64	5.43	6.18	BAJ93166.1(predicted protein [Hordeum vulgare subsp. vulgare])
TraesCS1A02G138600	21.75	17.72	19.63	23.24	21.38	18.29	18.62	21.49	19.08	18.68	19.55	20.42	XP_020155399.1(transcription initiation factor IIF subunit alpha isoform X1 [Aegilops tauschii subsp. tauschii])
TraesCS1A02G138700	0	0	0	0	0	0	0	0	0	0	0	0	XP_003573906.1(MOB kinase activator-like 1A [Brachypodium distachyon])
TraesCS1A02G138800	96.45	113.51	101.55	87.35	96.55	119.89	107.56	98.18	101.93	82.41	96.01	94.32	XP_020175433.1(ATP synthase subunit gamma, mitochondrial [Aegilops tauschii subsp. tauschii])
TraesCS1A02G138900	0	0	0	0	0	0	0	0	0	0	0	0	EMS52271.1(hypothetical protein TRIUR3_07631 [Triticum urartu])
TraesCS1A02G139000	0	0	0	0	0	0	0	0	0	0	0	0	EMS52270.1(hypothetical protein TRIUR3_07630 [Triticum urartu])
TraesCS1A02G139100	18.53	13.88	14.81	17.34	18.84	12.32	16.35	19.92	18.64	18.94	17.59	17.2	XP_020151261.1(maspardin isoform X2 [Aegilops tauschii subsp. tauschii])
TraesCS1A02G139200	0.24	0.17	0.22	0.29	0.19	0.15	1.03	1.09	0.67	0.47	0.42	0.61	XP_020173470.1(glycerol-3-phosphate 2-O-acyltransferase 6-like [Aegilops tauschii subsp. tauschii])
TraesCS1A02G139300	24.31	25.11	24.76	25.58	21.88	26.33	29.1	28.1	25.1	25.21	27.52	28.49	XP_020173472.1(probable prolyl 4-hydroxylase 7 [Aegilops tauschii subsp. tauschii])
TraesCS1A02G139400	5.91	5.93	5.55	7.15	5.61	5.44	6.03	6.85	7.13	6.63	5.99	7.36	XP_020172563.1(uncharacterized protein LOC109758129 [Aegilops tauschii subsp. tauschii])
TraesCS1A02G139500	3.2	2.83	3.36	3.32	3.2	2.87	3.66	3.85	3.45	3.43	2.98	3.43	XP_020150445.1(E3 ubiquitin-protein ligase hel2-like isoform X1 [Aegilops tauschii subsp. tauschii])
TraesCS1A02G139600	22.55	17.37	19.27	17.93	18.34	14.48	21.65	20.99	19.12	18.63	15.38	17.8	EMS60312.1(TATA-box-binding protein 1 [Triticum urartu])
TraesCS1A02G139700	3.57	2.82	3	3.44	3.02	3.33	4.71	4.13	3.74	3.83	3.17	3.1	XP_020163241.1(transcription factor-like protein DPB [Aegilops tauschii subsp. tauschii])
TraesCS1A02G139800	0	0	0	0	0	0	0	0	0	0	0	0	XP_020149992.1(uncharacterized protein LOC109735192 [Aegilops tauschii subsp. tauschii])
TraesCS1A02G139900	26.71	16.01	23	15.94	11.03	9.44	22.78	19.15	25.9	32.67	23.09	32.23	AGS38338.1(putative stripe rust resistance protein [Triticum aestivum])
TraesCS1A02G140000	0	0	0	0	0	0	0	0	0	0	0	0	CDM86129.1(unnamed protein product [Triticum aestivum])
TraesCS1A02G140100	0.56	0	0.16	0	0	0.66	0.24	0	0.32	0	0.63	0.73	YP_008757377.1(ATP synthase subunit 8 (mitochondrion) [Aegilops speltoides])
TraesCS1A02G140200	0	0	0	0	0	0	0	0	0	0	0	0	YP_740364.1(ribosomal protein S12 (mitochondrion) [Zea perennis])
TraesCS1A02G140300	0	0.64	0.71	0	1.2	0.5	1.02	1.67	0	0	0	0	YP_008757375.1(NADH dehydrogenase subunit 3 (mitochondrion) [Aegilops speltoides])
TraesCS1A02G140400	0	0.28	0	0	0	0	0.39	0	0	0	0	0	YP_740364.1(ribosomal protein S12 (mitochondrion) [Zea perennis])
TraesCS1A02G140500	0	0.59	0.5	0	0	0	0	0	0	0	0	0	YP_008757375.1(NADH dehydrogenase subunit 3 (mitochondrion) [Aegilops speltoides])
TraesCS1A02G140600	1.41	0.99	1.15	1.18	1.14	0.92	1.22	1.18	0.91	1.12	0.66	0.8	XP_020174978.1(uncharacterized protein At3g28850-like [Aegilops tauschii subsp. tauschii])
TraesCS1A02G140700	0	0.31	0.49	0	0.19	0.51	0.68	0	0.33	0.73	0.33	0.57	XP_020193993.1(ras-related protein RABF1-like [Aegilops tauschii subsp. tauschii])
TraesCS1A02G140800	0.51	0.42	0.76	0.2	0.13	0	0.33	0	0.22	1.11	0.22	0.13	KQJ96879.1(hypothetical protein BRADI_3g27580v3 [Brachypodium distachyon])
TraesCS1A02G140900	1.44	0.9	1.02	1.13	0.64	0.84	1.68	1.97	1.71	1.22	1.52	1.25	XP_020193996.1(uncharacterized protein LOC109779783 isoform X2 [Aegilops tauschii subsp. tauschii])
TraesCS1A02G141000	0	0.04	0	0.12	0.05	0.09	0	0	0.05	0	0.09	0.37	XP_020193987.1(uncharacterized protein LOC109779772 [Aegilops tauschii subsp. tauschii])
TraesCS1A02G141100	2.04	3.95	2.33	1.36	2.01	2.73	6.42	9.76	9.42	8.41	5.43	3.79	XP_020147950.1(uncharacterized protein LOC109733168 [Aegilops tauschii subsp. tauschii])
TraesCS1A02G141200	0.2	0.14	0.15	0.28	0.37	0.25	0.36	0.32	0.36	0.36	0.28	0.29	XP_020147948.1(pentatricopeptide repeat-containing protein At5g08305 [Aegilops tauschii subsp. tauschii])
TraesCS1A02G141300	5.89	4.72	6.67	6.7	7.32	5.29	9.54	9.54	9.48	5.75	8.06	7.95	XP_020147941.1(probable serine/threonine-protein kinase PBL1 isoform X1 [Aegilops tauschii subsp. tauschii])
TraesCS1A02G141400	6.08	3.83	6.76	5.75	7.4	4.11	9.87	12.96	10.58	6.99	9.55	7.86	XP_020147939.1(ABC transporter G family member 28-like isoform X1 [Aegilops tauschii subsp. tauschii])
TraesCS1A02G141500	3.76	2.31	3	3.89	5.49	5.03	2.92	2.98	2	2.24	3.7	2.82	XP_020147929.1(chitinase 2-like [Aegilops tauschii subsp. tauschii])
TraesCS1A02G141600	0.08	0	0	0.03	0.05	0.21	0.03	0.29	0.1	0	0	0	XP_020193059.1(uncharacterized protein LOC109778885 [Aegilops tauschii subsp. tauschii])
TraesCS1A02G141700	9.56	10.35	8.77	8.56	9.14	9.43	14.79	15.76	12.45	11.63	12.72	13.12	XP_020177802.1(protein GDAP2 homolog isoform X1 [Aegilops tauschii subsp. tauschii])
TraesCS1A02G141800	0	0	0	0	0	0	0	0	0	0	0	0	XP_020177807.1(ethylene-responsive transcription factor ERF095-like [Aegilops tauschii subsp. tauschii])
TraesCS1A02G141900	18.24	15.29	21.35	10.25	13.39	11.65	3.82	5.46	5.33	6.1	5.28	5.58	XP_020177806.1(uncharacterized protein LOC109763373 [Aegilops tauschii subsp. tauschii])
TraesCS1A02G142000	0.6	0.55	0.39	0.52	0.3	0.35	0.23	0.24	0.48	0.66	0.42	0.42	XP_020177801.1(rubisco accumulation factor 1, chloroplastic-like [Aegilops tauschii subsp. tauschii])
TraesCS1A02G142100	0	0	0	0.03	0	0	0	0	0	0	0	0.07	XP_020156327.1(uncharacterized protein LOC109741663 [Aegilops tauschii subsp. tauschii])
TraesCS1A02G142200	2.45	2.31	2.47	3.16	2.38	1.97	2.8	3.41	3.06	3.56	2.42	2.89	XP_020177798.1(uncharacterized protein LOC109763369 isoform X1 [Aegilops tauschii subsp. tauschii])
TraesCS1A02G142300	2.69	2.59	1.73	3.68	3.06	3.52	2.51	1.25	2.06	2.3	2.07	1.86	XP_020159559.1(AT-rich interactive domain-containing protein 1-like [Aegilops tauschii subsp. tauschii])
TraesCS1A02G142400	3.54	2.75	4.39	2.12	7.08	2.76	13.78	15.13	12.72	18.79	13.43	14.32	XP_020159556.1(putative transporter arsB [Aegilops tauschii subsp. tauschii])
TraesCS1A02G142500	9.73	10.48	9.2	10.26	10.9	9.74	12.04	13.88	11.99	11.73	11.93	12.34	XP_020159558.1(plant intracellular Ras-group-related LRR protein 8 [Aegilops tauschii subsp. tauschii])
TraesCS1A02G142600	25.52	23.54	26.58	24.92	25.43	21.09	31.15	29.73	30.44	26.59	26.99	30.2	XP_020151816.1(ubiquitin-conjugating enzyme E2 5-like isoform X1 [Aegilops tauschii subsp. tauschii])
TraesCS1A02G142700	3.43	2.64	2.31	3.58	2.97	2.03	3.89	3.82	3.29	4.28	2.54	3.79	EMS50500.1(hypothetical protein TRIUR3_18751 [Triticum urartu])
TraesCS1A02G142800	1.5	0.89	1.38	1.11	0.97	0.86	1.26	1.22	1.23	1.27	0.78	0.99	EMS66225.1(Tubulin beta-1 chain [Triticum urartu])
TraesCS1A02G142900	8.43	11.32	7.71	11.36	8.38	12.61	10.76	9.69	8.96	10.03	11.47	13.11	XP_020151820.1(uncharacterized protein LOC109736999 [Aegilops tauschii subsp. tauschii])
TraesCS1A02G143000	10.14	9.98	8.93	14.16	9.61	12.99	6.41	7.05	5.75	5.91	6.29	6.75	XP_020151821.1(protein fluG [Aegilops tauschii subsp. tauschii])
TraesCS1A02G143100	19.85	12.84	15.56	15.1	17.62	11.02	12.09	15.66	15.28	14.51	13.63	14.12	XP_020151822.1(ras-related protein RABC2a-like [Aegilops tauschii subsp. tauschii])
TraesCS1A02G143200	1.77	1.52	1.63	1.65	1.74	1.58	2.24	1.68	1.47	1.52	1.46	1.32	XP_020198501.1(uncharacterized protein LOC109784316 isoform X2 [Aegilops tauschii subsp. tauschii])
TraesCS1A02G143300	43.17	37.45	39.07	34.59	40.83	32.66	32.95	40.66	34.38	30.28	29.91	28.49	XP_020151823.1(E3 ubiquitin-protein ligase MIEL1-like [Aegilops tauschii subsp. tauschii])
TraesCS1A02G143400	2.02	2.45	1.6	3.63	2.73	3.44	1.98	2.04	1.57	1.78	1.27	2	XP_020151825.1(midasin isoform X2 [Aegilops tauschii subsp. tauschii])
TraesCS1A02G143500	8.29	9.94	9.72	11.73	9.52	11.25	10.48	10.36	9.84	9.23	9.13	10	XP_020190950.1(splicing factor 3B subunit 4 [Aegilops tauschii subsp. tauschii])
TraesCS1A02G143600	0.48	0.72	0.45	0.67	0.5	0.55	0.26	0.37	0.41	0.63	0.27	0.73	XP_020190951.1(probable pectate lyase 5 [Aegilops tauschii subsp. tauschii])
TraesCS1A02G143700	4.36	5.9	4.18	5.16	3.02	6.45	2.57	2.18	2.89	2.39	2.53	4.09	XP_020147672.1(SHUGOSHIN 2-like [Aegilops tauschii subsp. tauschii])
TraesCS1A02G143800	17.32	11.09	12.81	16.88	15.34	13.17	9.71	11.31	10.15	11.55	10.73	11.49	EMS49226.1(putative inosine triphosphate pyrophosphatase [Triticum urartu])
TraesCS1A02G143900	11.39	14.64	10.41	13.92	10.77	14.53	21.44	19.56	18.48	19.79	19.33	18.72	XP_020201150.1(3-ketoacyl-CoA thiolase 2, peroxisomal-like isoform X1 [Aegilops tauschii subsp. tauschii])
TraesCS1A02G144000	3.4	2.53	3.18	3.63	3.39	2.76	3.58	4.52	3.4	4.08	3.16	3.63	XP_020156479.1(protein CHROMATIN REMODELING 20 [Aegilops tauschii subsp. tauschii])
TraesCS1A02G144100	0	0	0	0	0	0	0	0	0	0	0	0	XP_020156482.1(GDSL esterase/lipase At5g03610-like [Aegilops tauschii subsp. tauschii])
TraesCS1A02G144200	0.51	0.24	0.24	0.74	1.31	0.69	1.34	1.65	1.39	0.92	1.47	1.46	XP_003565662.1(probable LRR receptor-like serine/threonine-protein kinase At3g47570 [Brachypodium distachyon])
TraesCS1A02G144400	0.12	0.19	0.23	0.15	0.43	0.35	0.13	0	0.07	0.11	0.2	0.08	EMS49847.1(GATA transcription factor 12 [Triticum urartu])
TraesCS1A02G144500	1.31	1.41	0.88	0.9	1.16	1.3	0.79	0.92	0.93	0.5	0.71	0.92	EMS66986.1(Xyloglucan galactosyltransferase KATAMARI1-like protein [Triticum urartu])
TraesCS1A02G144600	3.48	3.04	3.47	2.92	2.38	3.49	1.04	1.62	1.97	0.97	1.75	2.16	EMS46637.1(Xyloglucan galactosyltransferase KATAMARI1-like protein [Triticum urartu])
TraesCS1A02G144700	0.69	0.73	0.67	0.76	0.79	1.09	0.31	0.33	0.27	0.46	0.77	0.39	XP_020165376.1(uncharacterized protein LOC109750848 [Aegilops tauschii subsp. tauschii])
TraesCS1A02G144800	0.16	0.54	0.37	0.35	0.16	0.59	0.32	0.16	0.22	0.21	0.13	0.37	XP_020165369.1(uncharacterized protein LOC109750839 [Aegilops tauschii subsp. tauschii])
TraesCS1A02G144900	0	0	0	0	0	0	0	0	0	0	0	0	XP_014755988.1(BTB/POZ and MATH domain-containing protein 1 [Brachypodium distachyon])
TraesCS1A02G145000	13.14	32.2	18.72	20.33	14.5	35.92	23.81	13.63	13.24	9.42	10.9	19.31	XP_020165364.1(chaperonin CPN60-1, mitochondrial [Aegilops tauschii subsp. tauschii])
TraesCS1A02G145100	0.28	0.42	0.28	0.28	0.65	0.43	1.07	1.46	0.8	1.16	1.53	1.86	XP_020165365.1(cysteine--tRNA ligase, chloroplastic/mitochondrial-like [Aegilops tauschii subsp. tauschii])
TraesCS1A02G145300	0	0	0	0	0	0	0	0	0	0	0	0	XP_020165373.1(GDSL esterase/lipase LTL1-like [Aegilops tauschii subsp. tauschii])
TraesCS1A02G145400	0	0	0	0	0	0	0	0	0	0	0	0	ANI86434.1(cytochrome c biogenesis FC (mitochondrion) [Hordeum vulgare subsp. vulgare])
TraesCS1A02G145500	2.48	2.2	2.29	2.8	1.94	2	2.97	3.23	2.55	2.23	2.21	2.61	EMS49945.1(hypothetical protein TRIUR3_09898 [Triticum urartu])
TraesCS1A02G145600	0	0	0	0.14	0.35	0	0	0.19	0	0.08	0	0.17	EMS49944.1(hypothetical protein TRIUR3_09896 [Triticum urartu])
TraesCS1A02G145700	0	0	0	0	0	0	0	0	0	0	0	0	XP_020165375.1(uncharacterized protein LOC109750846 [Aegilops tauschii subsp. tauschii])
TraesCS1A02G145800	1.79	2.9	0.61	2.05	1.25	1.49	2.67	2.95	3.33	1.63	2.4	2.41	XP_020152330.1(uncharacterized protein LOC109737618 [Aegilops tauschii subsp. tauschii])
TraesCS1A02G145900	1.99	3.19	2.76	2.71	0.65	2.31	3.43	1.45	1.41	0.92	6.35	2.26	EMS67557.1(hypothetical protein TRIUR3_22885 [Triticum urartu])
TraesCS1A02G146000	20.77	21.83	29.27	15.91	21.66	18.99	5.58	9.35	5.72	3.85	5.43	5.73	XP_020152333.1(hypersensitive-induced response protein 1-like isoform X2 [Aegilops tauschii subsp. tauschii])
TraesCS1A02G146200	6.52	6.91	6.49	7.76	7.46	7.46	7.45	7.75	6.57	6.08	6.41	6.22	XP_020153118.1(WD repeat-containing protein 70 [Aegilops tauschii subsp. tauschii])
TraesCS1A02G146400	1.66	1.09	1.37	1.18	1.16	0.7	1.31	1.37	1.12	1.08	0.79	0.71	EMS52158.1(hypothetical protein TRIUR3_32523 [Triticum urartu])
TraesCS1A02G146500	0	0	0	0	0	0	0	0	0	0	0.09	0.04	XP_020149152.1(uncharacterized protein LOC109734356 [Aegilops tauschii subsp. tauschii])
TraesCS1A02G146600	10.64	8.52	9.89	10.02	9.39	7.69	9.46	9.42	8.77	9.08	9.21	9.04	XP_020183226.1(bifunctional riboflavin kinase/FMN phosphatase [Aegilops tauschii subsp. tauschii])
TraesCS1A02G146700	0.07	0.07	0.14	0.13	0	0.1	0.2	0.07	0.16	0.04	0.04	0.05	XP_020183237.1(uncharacterized protein LOC109768914 [Aegilops tauschii subsp. tauschii])
TraesCS1A02G146800	0.81	0.79	0.59	0.87	0.59	0.79	1.21	1.05	1.39	2.23	1.07	1.24	EMS48362.1(hypothetical protein TRIUR3_21257 [Triticum urartu])
TraesCS1A02G146900	4.42	3.56	4.77	4.42	4.73	2.66	2.42	2.68	2.58	2.5	2.23	2.52	XP_020183228.1(WD repeat-containing protein 26 isoform X1 [Aegilops tauschii subsp. tauschii])
TraesCS1A02G147000	154.02	190.54	146.01	215.54	151.18	225.31	165.65	107.1	129.05	126.6	122.01	154.43	XP_020163978.1(60S ribosomal protein L21-1 [Aegilops tauschii subsp. tauschii])
TraesCS1A02G147100	0	0	0	0	0	0	0	0	0	0	0.03	0.03	XP_003571854.1(beta-amylase 1, chloroplastic [Brachypodium distachyon])
TraesCS1A02G147200	0	0	0	0	0	0.02	0	0.14	0	0	0.02	0.05	XP_020149291.1(myosin-binding protein 7-like [Aegilops tauschii subsp. tauschii])
TraesCS1A02G147300	0.94	1.33	1.25	1.13	1.53	1.36	0.63	0.82	1.11	0.68	0.53	0.85	BAJ95735.1(predicted protein, partial [Hordeum vulgare subsp. vulgare])
TraesCS1A02G147400	2.81	2.67	2.19	1.97	2.27	2.29	4.61	5.13	5.31	5.99	4.68	5	XP_020166003.1(ketohexokinase-like isoform X1 [Aegilops tauschii subsp. tauschii])
TraesCS1A02G147500	3.57	3.57	4.46	4.45	3.89	3.6	3.64	4.63	4.09	3.07	3.78	3.57	EMS55382.1(hypothetical protein TRIUR3_08232 [Triticum urartu])
TraesCS1A02G147600	0.22	0.39	0.46	0.41	0.47	0.57	0.09	0.17	0.23	0.26	0.61	0.05	EMS52960.1(hypothetical protein TRIUR3_13038 [Triticum urartu])
TraesCS1A02G147700	8.33	10.81	9.65	9.81	11.06	12.31	8.43	5.91	6.4	5.28	6.12	5.93	XP_020166006.1(uncharacterized protein LOC109751533 [Aegilops tauschii subsp. tauschii])
TraesCS1A02G147800	0	0	0	0	0	0	0	0	0	0	0	0	EMS56915.1(hypothetical protein TRIUR3_17782 [Triticum urartu])
TraesCS1A02G148000	17.97	22.72	20.48	23.82	20.45	27.1	19.83	17.66	17.78	16.62	17.92	21.8	XP_020186196.1(pre-mRNA-processing factor 19 isoform X2 [Aegilops tauschii subsp. tauschii])
TraesCS1A02G148100	0.03	0	0.03	0.01	0	0.02	0.02	0	0.06	0	0.01	0	EMS52504.1(hypothetical protein TRIUR3_07093 [Triticum urartu])
TraesCS1A02G148300	0.04	0.03	0	0	0.04	0.08	0	0.05	0.07	0	0	0	XP_020186201.1(uncharacterized protein LOC109771915 isoform X3 [Aegilops tauschii subsp. tauschii])
TraesCS1A02G148400	145.83	225.08	150.12	174.61	142.33	252.92	186.88	107.67	137.33	142.96	133.85	175.28	EOA31608.1(hypothetical protein CARUB_v10014805mg, partial [Capsella rubella])
TraesCS1A02G148500	0	0	0	0	0	0	0	0	0	0	0	0	AAS46066.1(cytochrome b559 alpha chain (chloroplast) [Oryza sativa Indica Group])
TraesCS1A02G148600	0	0	0	0	0	0	0	0	0	0	0	0	YP_009258784.1(cytochrome b559 beta subunit of photosystem II (chloroplast) [Cylindrocystis brebissonii])
TraesCS1A02G148700	0	0	0	0	0	0	0	0	0	0	0	0	PUZ75592.1(hypothetical protein GQ55_1G192000 [Panicum hallii var. hallii])
TraesCS1A02G148800	0	0	0	0	0	0	0	0	0	0	0	0	None
TraesCS1A02G148900	0	0	0	0	0	0	0	0	0	0	0	0	EMS68311.1(hypothetical protein TRIUR3_35354 [Triticum urartu])
TraesCS1A02G149000	0.6	0.87	0.56	1.12	0.61	1.17	0.44	1.05	0.65	0.9	0.32	0.88	XP_020192518.1(tetratricopeptide repeat protein 27 homolog [Aegilops tauschii subsp. tauschii])
TraesCS1A02G149100	5.73	5.61	5.13	5.34	5.61	5.23	6.27	6.72	6.04	5.24	5.51	6.02	EMS56254.1(Peroxisome biogenesis protein 12 [Triticum urartu])
TraesCS1A02G149200	31.01	38.18	33.31	39.8	31.3	40.95	38.8	35.03	34.26	35.85	34.79	38.42	AAA34296.1(initiation factor (iso)4F p28 subunit [Triticum aestivum])
TraesCS1A02G149300	12.7	18	19.88	14.18	24.69	24.45	64.92	60.88	72.8	96.24	71.79	71.27	XP_020198383.1(cellulose synthase A catalytic subunit 7 [UDP-forming] [Aegilops tauschii subsp. tauschii])
TraesCS1A02G149400	0.13	0.03	0.2	0.12	0.12	0.1	0.1	0.06	0.08	0.09	0.02	0.05	XP_020153000.1(MDIS1-interacting receptor like kinase 2-like [Aegilops tauschii subsp. tauschii])
TraesCS1A02G149500	4.12	2.3	4.25	3.56	5.58	3.71	1.13	1.23	0.97	0.84	1.43	1.15	XP_020153004.1(probable leucine-rich repeat receptor-like protein kinase At1g35710 [Aegilops tauschii subsp. tauschii])
TraesCS1A02G149600	1.26	0.77	1.63	2.21	1.8	1.81	1.83	1.2	2.14	2.83	2.22	1.36	EMS60437.1(hypothetical protein TRIUR3_33313 [Triticum urartu])
TraesCS1A02G149700	2.04	2.1	1.44	4.51	4.75	5.04	1.6	1.71	1.55	2.19	2.85	3.02	XP_020186678.1(probable leucine-rich repeat receptor-like protein kinase At1g35710 [Aegilops tauschii subsp. tauschii])
TraesCS1A02G149800	1.02	0.92	0.85	1.6	1.56	1.29	2.22	1.63	1.9	2.93	1.9	2.98	XP_020186677.1(acyltransferase-like protein At1g54570, chloroplastic [Aegilops tauschii subsp. tauschii])
TraesCS1A02G150000	0	0.19	0.1	0.18	0	0.1	0.2	0	0	0	0.2	0	XP_020186676.1(uncharacterized protein LOC109772401 [Aegilops tauschii subsp. tauschii])
TraesCS1A02G150100	6.63	3.01	3.97	18.25	14.54	10.67	15.37	29.51	19.29	25.88	30.3	31.68	EMS46943.1(Receptor-like protein 12 [Triticum urartu])
TraesCS1A02G150200	1.18	0.65	0.87	3.31	1.44	1.32	1.8	2.13	2.01	2.07	2.07	2.43	EMS56786.1(Peptide transporter PTR3-A [Triticum urartu])
TraesCS1A02G150300	0	0	0	0	0	0	0	0	0	0	0	0	XP_020179199.1(CASP-like protein 4A2 [Aegilops tauschii subsp. tauschii])
TraesCS1A02G150400	6.14	3.65	4.39	9.38	6.16	4.16	10.59	12.72	11.46	8.31	10.98	10.6	XP_020174077.1(protein NRT1/ PTR FAMILY 5.2-like [Aegilops tauschii subsp. tauschii])
TraesCS1A02G150500	0.43	0.52	0.54	1.66	0.86	0.29	0.93	0.23	0.92	1.54	0.27	0.74	XP_020174217.1(uncharacterized protein LOC109759785 [Aegilops tauschii subsp. tauschii])
TraesCS1A02G150600	24.75	22.9	21.98	27.13	26	24.93	18.94	20.55	20.82	21.7	22.81	25.49	XP_020174066.1(heterogeneous nuclear ribonucleoprotein 1-like [Aegilops tauschii subsp. tauschii])
TraesCS1A02G150700	0.01	0	0	0	0	0	0	0	0	0	0	0.03	XP_020174209.1(uncharacterized protein LOC109759777 [Aegilops tauschii subsp. tauschii])
TraesCS1A02G150800	0.1	0.05	0	0.03	0.02	0.03	0.02	0.06	0.08	0.19	0.09	0.13	EMS58604.1(Protein WAX2 [Triticum urartu])
TraesCS1A02G150900	0.15	0	0	0.05	0	0	0	0.02	0	0	0	0.08	XP_020174098.1(protein ECERIFERUM 1-like [Aegilops tauschii subsp. tauschii])
TraesCS1A02G151000	8.3	10.98	6.98	7.73	9.02	10.57	11.57	10.71	11.2	9.99	11.47	9.1	EMS58601.1(Cyanate hydratase [Triticum urartu])
TraesCS1A02G151100	2.52	2.79	2.8	3.37	3.33	3.3	2.99	3.8	3.08	2.56	2.51	2.98	XP_020174123.1(DExH-box ATP-dependent RNA helicase DExH1 isoform X2 [Aegilops tauschii subsp. tauschii])
TraesCS1A02G151200	4.25	4.81	3.63	4.88	3.6	4.49	6.16	5.88	6.24	3.66	6.12	6.48	XP_020174140.1(protein NPGR2 [Aegilops tauschii subsp. tauschii])
TraesCS1A02G151300	0	0	0	0	0	0	0	0	0	0	0	0	XP_020156954.1(wall-associated receptor kinase-like 8 [Aegilops tauschii subsp. tauschii])
TraesCS1A02G151400	0	0	0	0	0.05	0	0	0	0	0	0	0	XP_020174157.1(cyclin-dependent kinase inhibitor 4-like [Aegilops tauschii subsp. tauschii])
TraesCS1A02G151500	1.02	1.69	1.85	1.99	1.16	1.91	1.28	1.27	1.26	0.74	1.15	1	EMS54027.1(Tyrosyl-tRNA synthetase [Triticum urartu])
TraesCS1A02G151600	4.49	3.98	4.17	2.9	3.3	2.29	11.08	14.04	12.67	4.58	10.07	7.88	XP_020173184.1(uncharacterized protein KIAA0754-like [Aegilops tauschii subsp. tauschii])
TraesCS1A02G151700	4.29	3.37	4.23	0.65	2.14	2.87	4.21	6.45	7.31	5.82	2.85	0.8	XP_020173185.1(uncharacterized protein LOC109758730 [Aegilops tauschii subsp. tauschii])
TraesCS1A02G151900	0	0	0	0	0	0	0	0	0	0	0	0	EMS61533.1(putative disease resistance RPP8-like protein 4 [Triticum urartu])
TraesCS1A02G152000	2.39	2.15	2.45	3.27	2.46	2.37	2.66	2.47	2.8	2.55	2.36	2.44	XP_020173178.1(WD repeat-containing protein 91 homolog isoform X1 [Aegilops tauschii subsp. tauschii])
TraesCS1A02G152100	0	0.16	0	0.05	0	0.04	0.02	0.02	0	0	0	0.02	EMS56142.1(3-ketoacyl-CoA synthase 12 [Triticum urartu])
TraesCS1A02G152200	14.45	15.02	14.9	14.04	17.02	14.25	15.56	15.65	13.43	11.94	12.39	12.99	XP_020191472.1(non-lysosomal glucosylceramidase-like [Aegilops tauschii subsp. tauschii])
TraesCS1A02G152300	1.41	1.23	1.53	1.27	1.62	1.11	0.9	1.08	1.12	0.93	0.84	0.83	XP_020189601.1(putative disease resistance protein RGA3 isoform X1 [Aegilops tauschii subsp. tauschii])
TraesCS1A02G152400	0	0.05	0	0.05	0.12	0.05	0.53	0.06	0.05	0.06	0	0.06	XP_020178447.1(ubiquitin-like-specific protease ESD4 [Aegilops tauschii subsp. tauschii])
TraesCS1A02G152500	10.68	12.03	10.02	11.89	10.6	11.02	10.32	10.88	9.61	8.11	8.3	10.26	XP_020189598.1(UDP-glucose:glycoprotein glucosyltransferase isoform X1 [Aegilops tauschii subsp. tauschii])
TraesCS1A02G152600	0	0	0	0	0	0	0	0	0	0	0	0	EMS67355.1(Ribonuclease 1 [Triticum urartu])
TraesCS1A02G152700	0	0	0	0	0	0	0	0	0	0	0	0	EMS47038.1(hypothetical protein TRIUR3_28641 [Triticum urartu])
TraesCS1A02G152800	0.05	0.28	0.12	0.19	0.39	0.62	0.17	0.16	0.08	0.28	0.46	0.2	AAM18521.1(S-like RNase [Triticum aestivum])
TraesCS1A02G152900	1.02	1.22	1.31	1.45	1.1	1.75	1.06	1.19	0.94	1.09	0.77	1.02	EMS48506.1(putative phosphoribosylformylglycinamidine synthase, chloroplastic/mitochondrial [Triticum urartu])
TraesCS1A02G153000	0.27	0.31	0.37	0.25	0.14	0.18	0.13	0.04	0.1	0	0.09	0.08	XP_020170475.1(long-chain-alcohol oxidase FAO1-like [Aegilops tauschii subsp. tauschii])
TraesCS1A02G153100	2.43	1.85	2.09	2.43	2.56	2.39	2.19	2.17	3.5	2.88	2.29	2.58	XP_020148154.1(long-chain-alcohol oxidase FAO1-like [Aegilops tauschii subsp. tauschii])
TraesCS1A02G153200	0	0	0	0	0	0	0	0	0	0	0	0	CDM80197.1(unnamed protein product [Triticum aestivum])
TraesCS1A02G153300	14.97	17.23	14.06	15.34	14.48	16.22	17.89	17.05	16.58	15.34	13.71	18.88	XP_020148150.1(uncharacterized protein At1g03900 [Aegilops tauschii subsp. tauschii])
TraesCS1A02G153400	0	0	0	0	0.05	0	0.04	0	0	0	0	0	XP_020148149.1(serine/threonine-protein kinase tricorner-like [Aegilops tauschii subsp. tauschii])
TraesCS1A02G153500	0.11	0.09	0.02	0.12	0.04	0.02	0.07	0.12	0	0	0.02	0.04	EMS48657.1(hypothetical protein TRIUR3_10605 [Triticum urartu])
TraesCS1A02G153600	18.34	14.49	20.78	19.88	21.88	19.1	22.42	28.48	25.2	24.93	25.8	23.95	XP_020148147.1(vacuolar protein sorting-associated protein 2 homolog 3 [Aegilops tauschii subsp. tauschii])
TraesCS1A02G153700	1.07	1.49	2.12	1.1	1.82	1.05	2.32	2.26	3.49	1.64	2.86	1.73	EMS55887.1(hypothetical protein TRIUR3_20711 [Triticum urartu])
TraesCS1A02G153800	0	0.09	0	0.06	0	0	0	0	0	0	0.15	0	XP_020200046.1(uncharacterized protein LOC109785869 [Aegilops tauschii subsp. tauschii])
TraesCS1A02G153900	14.7	15.09	15.16	14.65	15.56	14.61	17.4	17.66	16.05	15.17	14.72	17.02	XP_020200047.1(probable serine/threonine protein phosphatase 2A regulatory subunit B'delta [Aegilops tauschii subsp. tauschii])
TraesCS1A02G154000	0	0	0	0	0	0	0	0	0	0	0	0	EMS68604.1(hypothetical protein TRIUR3_20206 [Triticum urartu])
TraesCS1A02G154100	0.65	0.38	0.3	0.55	0.49	0.57	0.37	0.62	0.31	0.35	0.3	0.21	XP_020173026.1(pentatricopeptide repeat-containing protein At1g08610-like [Aegilops tauschii subsp. tauschii])
TraesCS1A02G154200	4.06	3.39	3.77	3.52	3.42	2.26	5.06	5.75	4.31	4.26	3.76	4.06	EMS64806.1(hypothetical protein TRIUR3_33902 [Triticum urartu])
TraesCS1A02G154300	5.31	5.79	5.81	7	6.63	5.21	5.9	6.74	5.73	4.94	4.56	5.89	XP_020178755.1(exportin-4 isoform X1 [Aegilops tauschii subsp. tauschii])
TraesCS1A02G154400	9.28	9.65	8.26	11.36	10.83	9.45	7.17	7.06	7.55	9.56	8.33	9.45	BAJ85786.1(predicted protein [Hordeum vulgare subsp. vulgare])
TraesCS1A02G154500	1.17	1.02	1.25	2.33	1.48	1.11	1.44	1.85	1.5	3.01	1.9	2.33	XP_020185593.1(uncharacterized protein LOC109771320 isoform X2 [Aegilops tauschii subsp. tauschii])
TraesCS1A02G154600	0.48	0.68	0.62	0.66	0.52	0.75	0.42	0.57	0.4	0.56	0.64	0.67	XP_020185590.1(pentatricopeptide repeat-containing protein At5g04780-like [Aegilops tauschii subsp. tauschii])
TraesCS1A02G154700	9.77	10.7	10.95	10.9	11.4	9.71	11.87	12.78	10.06	9.65	8.44	9.41	XP_020162795.1(transportin MOS14 [Aegilops tauschii subsp. tauschii])
TraesCS1A02G154800	0	0	0	0	0	0	0	0	0	0	0	0	EMS65112.1(Heat shock protein 81-3 [Triticum urartu])
TraesCS1A02G154900	0	0.2	0	0.07	0.33	0.22	0.14	0.09	0	0.4	0	0.33	EMS63732.1(hypothetical protein TRIUR3_33566 [Triticum urartu])
TraesCS1A02G155000	4.6	4.22	4.49	5.3	4.59	4.84	5.8	5.85	7.52	6.48	4.58	4.78	XP_020185613.1(uncharacterized protein LOC109771335 isoform X1 [Aegilops tauschii subsp. tauschii])
TraesCS1A02G155200	188.38	241.49	196.56	191.42	186.87	241.7	172.49	132.66	156.81	158.66	166.92	183.89	AAT64932.1(cytosolic malate dehydrogenase [Triticum aestivum])
TraesCS1A02G155300	0.07	0	0	0.17	0.07	0.07	0	0.08	0	0	0	0	AEV91156.1(R2R3-MYB protein [Triticum urartu])
TraesCS1A02G155400	0	0	0	0	0	0	0	0	0	0	0	0	XP_020163733.1(zinc finger protein ZAT3-like [Aegilops tauschii subsp. tauschii])
TraesCS1A02G155500	2.43	1.23	2.08	1.4	2.11	1.17	2.28	1.63	2.05	1.41	1.37	1.83	XP_020185602.1(uncharacterized protein LOC109771327 [Aegilops tauschii subsp. tauschii])
TraesCS1A02G155600	2.5	1.9	2.25	2.06	2.2	1.72	3.07	3	3	2.88	2.34	2.55	XP_020185601.1(uncharacterized protein LOC109771326 [Aegilops tauschii subsp. tauschii])
TraesCS1A02G155700	0	0	0	1.56	0	0	0	1.62	0	0	0	0	EMS54600.1(hypothetical protein TRIUR3_30285 [Triticum urartu])
TraesCS1A02G155800	0	0	0	0	0	0	0	0	0	0	0	0	EMS65173.1(hypothetical protein TRIUR3_19827 [Triticum urartu])
TraesCS1A02G155900	3.53	2.43	2.3	2.99	3.9	1.99	4.58	5.74	4.53	4.92	3.49	4.19	EMS59127.1(hypothetical protein TRIUR3_31631 [Triticum urartu])
TraesCS1A02G156000	0.33	0.34	0.29	0.52	0.28	0.34	0.29	0.13	0.26	0.31	0.21	0.33	XP_020185599.1(putative pentatricopeptide repeat-containing protein At1g13630 [Aegilops tauschii subsp. tauschii])
TraesCS1A02G156100	0.3	0.71	0.34	7.85	3.26	2.01	1.17	1.29	1.17	5.62	4.73	5.66	XP_020185597.1(probable cytokinin riboside 5'-monophosphate phosphoribohydrolase LOGL10 isoform X1 [Aegilops tauschii subsp. tauschii])
TraesCS1A02G156200	2.65	2.52	2.9	2.95	3.89	1.97	3.6	3.33	2.11	3.26	1.98	2.46	EMS50912.1(hypothetical protein TRIUR3_30362 [Triticum urartu])
TraesCS1A02G156300	7.2	4.99	7.11	6.14	7.89	4.83	6.81	5.5	5.61	6.46	4.66	5.95	EMS56300.1(Mitochondrial import inner membrane translocase subunit tim16 [Triticum urartu])
TraesCS1A02G156400	16.9	15.25	13.01	12.17	12.26	14.47	20.8	25.74	22.71	17.74	21.19	21.54	XP_020185595.1(uncharacterized membrane protein At1g06890-like [Aegilops tauschii subsp. tauschii])
TraesCS1A02G156500	5.99	5.95	5.16	4.95	5.25	5.48	13.65	17.02	14.41	11.06	13.4	13.62	XP_020165587.1(protein ENHANCED DISEASE RESISTANCE 2-like [Aegilops tauschii subsp. tauschii])
TraesCS1A02G156600	4.83	4.42	4.31	5.33	4.6	3.86	5.24	4.93	6.19	4.51	4.02	4.6	XP_020172888.1(auxin response factor 22-like [Aegilops tauschii subsp. tauschii])
TraesCS1A02G156700	0	0	0	0	0	0	0	0	0	0	0	0	YP_740364.1(ribosomal protein S12 (mitochondrion) [Zea perennis])
TraesCS1A02G156800	0	0	0	0	0	0	0	0	0	0	0	0	EMS64659.1(hypothetical protein TRIUR3_14398 [Triticum urartu])
TraesCS1A02G156900	0	0	0	0	0	0	0.14	0	0	0	0.14	0	PUZ39255.1(hypothetical protein GQ55_9G272400 [Panicum hallii var. hallii])
TraesCS1A02G157000	2.41	0	0	0.97	0	0	0	0	1.12	0	0	3.59	PUZ39256.1(hypothetical protein GQ55_9G272500 [Panicum hallii var. hallii])
TraesCS1A02G157100	0.25	0	0	0	0.51	0	0.14	0	0.11	0.24	0	0	YP_009072973.1(ribosomal protein S7 (plastid) [Danthonia californica])
TraesCS1A02G157200	0	0	0.02	0	0.12	0.14	0	0	0.02	0.05	0	0.05	YP_009453079.1(NADH-plastoquinone oxidoreductase subunit 2 (chloroplast) [Catapodium rigidum])
TraesCS1A02G157300	0	0	0	0	0	0	0	0	0	0	0	0	AEK66740.1(NADH dehydrogenase subunit 4L (mitochondrion) [Ferrocalamus rimosivaginus])
TraesCS1A02G157400	0	0	0	0	0	0	0	0	0	0	0	0	YP_588363.1(hypothetical protein ZeamMp103 (mitochondrion) [Zea mays subsp. mays])
TraesCS1A02G157500	5.53	5.72	5.87	7.64	7.34	5.94	7.71	6.76	7.03	10.22	6.91	8.84	BAJ93213.1(predicted protein [Hordeum vulgare subsp. vulgare])
TraesCS1A02G157600	1.76	1.87	1.63	2.78	1.83	1.67	2.67	2.97	2.38	2.04	1.85	2.9	XP_010237780.2(uncharacterized protein LOC104584570 [Brachypodium distachyon])
TraesCS1A02G157700	3.71	3.54	3.51	11.01	8.04	7.99	4.64	4.6	3.95	9.09	8.79	9.9	XP_020174777.1(double-stranded RNA-binding protein 6-like [Aegilops tauschii subsp. tauschii])
TraesCS1A02G157800	0.45	0	0.45	0.28	0.54	0.4	0.15	0	0	0	0	0	XP_020161675.1(protein RETICULATA-RELATED 4, chloroplastic-like [Aegilops tauschii subsp. tauschii])
TraesCS1A02G157900	17.91	13.76	14.76	6.16	10.32	12.82	3.44	6.24	10.07	5.39	3.47	2.83	XP_020201204.1(uncharacterized protein LOC109787057 [Aegilops tauschii subsp. tauschii])
TraesCS1A02G158100	0	0	0	0	0	0	0	0	0	0	0	0	EMS51207.1(hypothetical protein TRIUR3_19636 [Triticum urartu])
TraesCS1A02G158200	2.65	4.08	2.11	2.15	1.66	3.56	5.09	3.94	4.45	3.03	3.2	1.98	XP_020199119.1(uncharacterized protein LOC109784917 [Aegilops tauschii subsp. tauschii])
TraesCS1A02G158300	64.04	65.68	59.03	57.38	62.95	59.85	72.2	55.82	60.14	58.58	66.95	59.36	BAJ90561.1(predicted protein, partial [Hordeum vulgare subsp. vulgare])
TraesCS1A02G158400	23.35	19.47	22.2	14.66	18.7	16.09	9.4	8.9	8.4	9.57	8.11	7.41	XP_020186682.1(uncharacterized protein LOC109772408 isoform X1 [Aegilops tauschii subsp. tauschii])
TraesCS1A02G158500	4.99	5.88	4.94	7.7	5.5	7.84	5.63	5.81	6.18	5.04	5.68	6.61	XP_020186680.1(uncharacterized protein LOC109772405 [Aegilops tauschii subsp. tauschii])
TraesCS1A02G158600	30.23	20.34	24.56	21.42	24.49	16.69	22.89	27.14	29.59	17.35	19.8	22.77	XP_020186681.1(uncharacterized protein LOC109772407 [Aegilops tauschii subsp. tauschii])
TraesCS1A02G158700	27.22	35.94	26.67	30.08	25.14	34.32	35.89	35.8	30.63	26.35	28.07	33.69	XP_020186679.1(coatomer subunit gamma-2 [Aegilops tauschii subsp. tauschii])
TraesCS1A02G158800	4.89	4.14	4.12	4.32	3.95	3.57	5.09	5.28	4.24	5.03	5.14	5.05	XP_020187441.1(probable Xaa-Pro aminopeptidase P [Aegilops tauschii subsp. tauschii])
TraesCS1A02G158900	7.39	5.95	6.39	6.12	5.9	4.32	6.66	8.18	6.92	6.9	6.57	6.24	XP_020158962.1(uncharacterized protein LOC109744270 [Aegilops tauschii subsp. tauschii])
TraesCS1A02G159000	0	0	0	0	0	0	0	0	0	0	0	0	XP_020158964.1(flotillin-like protein 2 [Aegilops tauschii subsp. tauschii])
TraesCS1A02G159100	128.24	185.98	121.44	204.98	121.89	194.64	135.48	97.53	109.43	126.51	107.79	136.27	EMS65249.1(40S ribosomal protein S17-4 [Triticum urartu])
TraesCS1A02G159200	4.59	5.28	7.88	12.2	13.97	13.9	4.8	7.14	5.39	9.48	12.51	9.05	XP_020174168.1(uncharacterized protein LOC109759738 [Aegilops tauschii subsp. tauschii])
TraesCS1A02G159300	51.58	52.2	45.47	56.43	50.88	64.97	51.59	44.93	46.87	60.88	49.31	52.84	XP_003574078.1(basic transcription factor 3 [Brachypodium distachyon])
TraesCS1A02G159400	2.4	2.2	2.6	2.25	2.43	1.69	3.19	3.48	3.43	1.97	2	2.47	EMS67190.1(hypothetical protein TRIUR3_20030 [Triticum urartu])
TraesCS1A02G159500	0.9	0.91	1.05	0.66	1.38	1.13	3.03	2.88	2.22	2.7	2.85	2.41	XP_020174165.1(putative receptor-like protein kinase At4g00960 isoform X1 [Aegilops tauschii subsp. tauschii])
TraesCS1A02G159600	34.14	26.61	34.88	25.06	31.18	21.19	5.45	8.73	8.6	10.49	6.86	9.72	EMS63270.1(Cytokinin dehydrogenase 3 [Triticum urartu])
TraesCS1A02G159700	0	0	0	0	0	0	0	0	0	0	0.24	0	XP_020160724.1(uncharacterized protein LOC109746019 [Aegilops tauschii subsp. tauschii])
TraesCS1A02G159800	0	0	0	0	0	0	0	0	0	0	0	0	EMS45304.1(hypothetical protein TRIUR3_23105 [Triticum urartu])
TraesCS1A02G159900	0	0	0	0	0	0	0	0	0	0	0	0	EMS49202.1(hypothetical protein TRIUR3_18800 [Triticum urartu])
TraesCS1A02G160000	0.59	0.29	0.43	0.57	0.58	0.24	0.28	0.68	0.39	0.25	0.24	0.47	XP_020156505.1(pentatricopeptide repeat-containing protein At1g09820-like [Aegilops tauschii subsp. tauschii])
TraesCS1A02G160100	0.47	0.68	0.87	1.31	0.61	0.6	1.05	0.69	0.64	0.74	0.78	0.87	XP_020156506.1(uncharacterized protein LOC109741841 [Aegilops tauschii subsp. tauschii])
TraesCS1A02G160200	1.8	1.6	1.22	1.67	2.23	0.99	1.24	1.43	1.34	0.79	0.97	1.19	BAK03200.1(predicted protein [Hordeum vulgare subsp. vulgare])
TraesCS1A02G160300	0	0	0	0.08	0	0	0	0	0.03	0.12	0	0.03	EMS57002.1(Stilbene synthase 4 [Triticum urartu])
TraesCS1A02G160400	5.56	6.6	4.22	6.07	5.86	7.64	5.43	4.56	4.83	5.02	4.23	5.45	XP_020156497.1(pentatricopeptide repeat-containing protein At1g61870, mitochondrial-like [Aegilops tauschii subsp. tauschii])
TraesCS1A02G160500	4.42	3.88	4.5	5.79	4.71	4.55	3.68	3.99	3.67	4.01	3.31	3.87	XP_020156508.1(pre-mRNA-processing protein 40C isoform X1 [Aegilops tauschii subsp. tauschii])
TraesCS1A02G160600	3.93	4.37	4.15	4.03	3.95	3.67	3.32	3.9	3.08	3.25	2.65	3.56	XP_020185900.1(uncharacterized protein LOC109771617 isoform X1 [Aegilops tauschii subsp. tauschii])
TraesCS1A02G160700	9.75	8.75	9.85	9.54	9.81	8.15	8.27	10.85	8.74	7.62	7.54	8.51	XP_020196186.1(protein EXECUTER 1, chloroplastic [Aegilops tauschii subsp. tauschii])
TraesCS1A02G160800	1.92	1.24	1.84	1.63	2.06	1.74	1.54	2.05	2.03	1.79	2.43	2.39	XP_020175872.1(uncharacterized protein LOC109761469 [Aegilops tauschii subsp. tauschii])
TraesCS1A02G160900	0.02	0.05	0.03	0.04	0.01	0.06	0.04	0.02	0.02	0.01	0.01	0.1	XP_020175884.1(endoribonuclease Dicer homolog 3b-like [Aegilops tauschii subsp. tauschii])
TraesCS1A02G161000	3.12	2.67	3.89	1.61	3.45	2.11	1.77	2.77	1.75	1.35	1.34	1.32	BAK03349.1(predicted protein [Hordeum vulgare subsp. vulgare])
TraesCS1A02G161100	0	0	0	0	0	0	0	0	0	0	0	0	XP_020165378.1(putative calcium-transporting ATPase 13, plasma membrane-type [Aegilops tauschii subsp. tauschii])
TraesCS1A02G161200	0.1	0.03	0.09	0.08	0.07	0.09	0.06	0.23	0.06	0.03	0.21	0	XP_020158715.1(uncharacterized protein LOC109744037 isoform X1 [Aegilops tauschii subsp. tauschii])
TraesCS1A02G161300	11.59	11.82	10.34	13.35	10.34	9.98	9.01	7.99	9.73	9.74	7.93	9.71	XP_020166405.1(uncharacterized protein LOC109751961 [Aegilops tauschii subsp. tauschii])
TraesCS1A02G161400	5.14	5.75	3.92	9.05	3.18	3.06	31.33	44.89	36.76	12.2	25.21	19.03	XP_020173163.1(cytochrome P450 86B1-like [Aegilops tauschii subsp. tauschii])
TraesCS1A02G161500	0	0	0	0	0	0	0	0	0	0	0	0	EMS57213.1(hypothetical protein TRIUR3_30242 [Triticum urartu])
TraesCS1A02G161600	0	0	0.03	0	0	0	0	0	0	0	0	0	XP_015613141.1(PREDICTED: zinc finger protein 385A [Oryza sativa Japonica Group])
TraesCS1A02G161700	0	0	0	0	0	0	0	0	0	0	0	0	XP_020187220.1(uncharacterized protein LOC109772929 [Aegilops tauschii subsp. tauschii])
TraesCS1A02G161800	0	0	0	0	0	0.03	0	0	0	0	0	0	XP_020187246.1(proline-rich protein 2-like [Aegilops tauschii subsp. tauschii])
TraesCS1A02G161900	4.84	5.37	6.15	8.79	6.47	7.11	9.51	8.04	10.28	14.53	9.52	10.29	GAY46906.1(hypothetical protein CUMW_100560 [Citrus unshiu])
TraesCS1A02G162000	0	0	0	0.1	0	0	0	0	0.16	0.05	0	0	XP_020197626.1(uncharacterized protein LOC109783432 [Aegilops tauschii subsp. tauschii])
TraesCS1A02G162100	0.14	0.17	0	0	0.35	0.12	0	0	0	0.13	0.18	0.07	XP_020187247.1(uncharacterized protein LOC109772946 [Aegilops tauschii subsp. tauschii])
TraesCS1A02G162200	1.17	1.45	1.06	1.52	1.51	1.34	1.55	1.74	1.56	1.72	1.16	1.44	EMS55326.1(Nibrin [Triticum urartu])
TraesCS1A02G162300	6.38	6.66	6.66	6.46	6.71	6.09	6.02	6.76	6.12	5.66	5.54	5.49	XP_020187224.1(uncharacterized protein LOC109772933 isoform X1 [Aegilops tauschii subsp. tauschii])
TraesCS1A02G162400	7.29	6.46	6.55	7.85	6.44	6.92	7.72	10.53	8.19	6.14	7.61	7.45	XP_020180070.1(E3 ubiquitin-protein ligase RING1-like [Aegilops tauschii subsp. tauschii])
TraesCS1A02G162500	0.21	0.57	0.12	0.11	0.14	0.06	0.25	0.31	0.49	0.27	0	0.14	EMS54898.1(hypothetical protein TRIUR3_20004 [Triticum urartu])
TraesCS1A02G162600	0.34	0.25	0.15	0.4	0.24	0.36	0.34	0.29	0.17	0.09	0.21	0.22	XP_020198173.1(putative pentatricopeptide repeat-containing protein At5g52630 [Aegilops tauschii subsp. tauschii])
TraesCS1A02G162700	0	0	0	0	0	0.39	0	0	0	0.41	0	0	EMS67687.1(hypothetical protein TRIUR3_23075 [Triticum urartu])
TraesCS1A02G162800	10.52	9.17	9.55	10.64	11.77	8.32	8.68	11.1	9.59	8.2	8.18	8.47	XP_020187228.1(myosin-1-like [Aegilops tauschii subsp. tauschii])
TraesCS1A02G163000	13.3	8.93	15.73	6.04	6.99	9.48	4.81	8.08	6.29	2.83	3.83	2.28	XP_020187248.1(uncharacterized protein LOC109772947 [Aegilops tauschii subsp. tauschii])
TraesCS1A02G163100	0.07	0	0	0	0	0.02	0.04	0	0	0.1	0.04	0	XP_020187231.1(vacuolar protein sorting-associated protein 52 A-like isoform X2 [Aegilops tauschii subsp. tauschii])
TraesCS1A02G163200	15.36	14.45	13.73	14.17	13.33	15.11	17.89	13.45	14.51	15.46	15.09	16.86	XP_020187242.1(probable prefoldin subunit 5 [Aegilops tauschii subsp. tauschii])
TraesCS1A02G163400	3.37	4.11	3.82	5.2	4.22	5.53	3.52	2.61	2.72	2.29	2.3	3.34	XP_020150652.1(DNA-directed RNA polymerase I subunit 2 isoform X2 [Aegilops tauschii subsp. tauschii])
TraesCS1A02G163500	1.25	1.14	0.78	1.56	1.42	1.35	0.85	0.99	0.62	0.87	0.85	0.84	EMS63308.1(hypothetical protein TRIUR3_31772 [Triticum urartu])
TraesCS1A02G163600	0.1	0.24	0.42	0.08	0	0.18	0	0.11	0.17	0.09	0.08	0.21	XP_020150649.1(ubiquitin carboxyl-terminal hydrolase 12-like isoform X1 [Aegilops tauschii subsp. tauschii])
TraesCS1A02G163700	3.37	2.47	3.03	7.87	5.48	3.56	4.95	5.1	4.93	9.47	5.57	6.07	XP_020155608.1(uncharacterized protein LOC109740951 [Aegilops tauschii subsp. tauschii])
TraesCS1A02G163800	0	0	0	0	0.66	0.39	0	0	0.19	0.63	0.57	0.44	BAK07248.1(predicted protein [Hordeum vulgare subsp. vulgare])
TraesCS1A02G163900	6.6	6.85	6.05	8.46	6.53	7.83	5.57	5.24	4.31	4.99	4.49	5.41	XP_020155604.1(nucleolar complex protein 2 homolog [Aegilops tauschii subsp. tauschii])
TraesCS1A02G164000	15.79	14.27	13.8	16.28	17.32	14.33	17.48	18.38	15.13	16.76	18.55	18.31	XP_020155625.1(ALG-2 interacting protein X-like [Aegilops tauschii subsp. tauschii])
TraesCS1A02G164100	0	0	0	0	0	0	0	0	0	0	0	0	XP_020161633.1(uncharacterized protein LOC109746948 [Aegilops tauschii subsp. tauschii])
TraesCS1A02G164200	11.11	11.38	10.65	11.85	10.81	11.8	8.88	10.73	8.95	7.27	8.11	9.29	XP_020155598.1(KH domain-containing protein At4g18375-like isoform X1 [Aegilops tauschii subsp. tauschii])
TraesCS1A02G164300	0.37	0.17	0.28	0.37	0.39	0.23	0.32	0.24	0.23	0.3	0.16	0.28	XP_020155606.1(katanin p80 WD40 repeat-containing subunit B1 homolog isoform X1 [Aegilops tauschii subsp. tauschii])
TraesCS1A02G164400	3.03	3.07	2.73	2.71	3.94	3.28	2.78	3.06	3.39	2.22	2.22	2.16	XP_020155611.1(E3 ubiquitin-protein ligase ZNF645-like [Aegilops tauschii subsp. tauschii])
TraesCS1A02G164500	0	0	0	0	0	0.05	0	0	0	0	0	0	XP_020155605.1(ABC transporter G family member 11-like [Aegilops tauschii subsp. tauschii])
TraesCS1A02G164600	31.79	22.18	23.8	27.3	26.96	20.85	6.88	5.12	5.38	6.16	5.49	5.76	XP_020155603.1(uncharacterized protein LOC109740946 [Aegilops tauschii subsp. tauschii])
TraesCS1A02G164700	1.36	0.84	1.35	1.02	1.46	0.99	1.13	1.02	1.47	2.36	1.1	1.25	XP_020155602.1(WAT1-related protein At3g02690, chloroplastic [Aegilops tauschii subsp. tauschii])
TraesCS1A02G164800	119.1	115.96	84.31	89.96	93.49	87.82	82.49	84.56	80.71	55.69	77.49	70.37	XP_020155600.1(alpha-galactosidase-like [Aegilops tauschii subsp. tauschii])
TraesCS1A02G164900	42.39	24.05	30.45	33.15	35.62	26.24	22.35	29.23	22.82	25.24	21.71	20.53	XP_020154602.1(alpha-galactosidase-like [Aegilops tauschii subsp. tauschii])
TraesCS1A02G165000	0	0	0	0	0	0.14	0	0	0	0	0	0	CDM80926.1(unnamed protein product [Triticum aestivum])
TraesCS1A02G165100	0	0	0	0	0	0	0	0	0	0	0	0	YP_009135791.1(photosystem II protein V (plastid) [Chusquea liebmannii])
TraesCS1A02G165200	0	0	0	0	0	0	0	0	0	0	0	0	ALO62137.1(photosystem II protein L (chloroplast) [Crescentia cujete])
TraesCS1A02G165300	9.73	9.65	8.09	10.07	12.02	11.25	15.53	14.33	15.08	19.44	19.35	19.55	XP_020190129.1(uncharacterized protein LOC109775842 [Aegilops tauschii subsp. tauschii])
TraesCS1A02G165400	0	0	0	0	0	0	0	0	0	0	0	0	XP_020197424.1(probable aquaporin TIP3-1 [Aegilops tauschii subsp. tauschii])
TraesCS1A02G165500	24.2	20.04	22.58	27.34	24.36	22.57	19.89	21.04	19.02	19.57	16.7	20.18	XP_020171750.1(uncharacterized protein LOC109757334 isoform X1 [Aegilops tauschii subsp. tauschii])
TraesCS1A02G165600	1.17	1.35	1.18	1	1.84	1.79	1.72	1.91	2.9	4.39	2.89	2.15	XP_020197427.1(probable inactive receptor kinase At5g16590 [Aegilops tauschii subsp. tauschii])
TraesCS1A02G165700	0.3	0.25	0.04	0.16	0.12	0.32	0	0	0.23	0.25	0.4	0.37	BAJ91401.1(predicted protein [Hordeum vulgare subsp. vulgare])
TraesCS1A02G165800	6.88	8.23	7.35	8.78	7.59	8.72	6.62	6.26	6.57	6.21	6.15	6.77	XP_020165806.1(protein TIC110, chloroplastic [Aegilops tauschii subsp. tauschii])
TraesCS1A02G165900	18.47	14.27	15.82	13.15	16.45	15.38	15.11	15.68	16.84	13.06	16.17	13.91	XP_020165812.1(G patch domain-containing protein 11-like isoform X1 [Aegilops tauschii subsp. tauschii])
TraesCS1A02G166000	0	0	0.31	0.27	0	0	0	0	0	0.01	0	0.27	XP_020165810.1(ubiquitin-40S ribosomal protein S27a-2-like [Aegilops tauschii subsp. tauschii])
TraesCS1A02G166100	64.14	39.21	71.52	79.99	65.43	58.7	27.7	38.14	31.69	27.94	42.34	42.28	AAC49288.1(unknown [Triticum aestivum])
TraesCS1A02G166200	6.34	4.36	6.28	6.05	6.89	4.24	1.31	3.38	2.32	2.15	2.99	1.6	CAA74593.1(hypothetical protein [Hordeum vulgare])
TraesCS1A02G166300	0	0	0	0	0.09	0	0	0	0	0	0	0	XP_004986458.1(uncharacterized protein LOC101768140 [Setaria italica])
TraesCS1A02G166400	0	0.03	0	0.06	0.02	0.04	0.04	0.09	0	0	0	0	XP_020190693.1(disease resistance protein RPM1-like [Aegilops tauschii subsp. tauschii])
TraesCS1A02G166500	0	0	0	0	0	0	0	0	0	0	0	0	BAK02722.1(predicted protein [Hordeum vulgare subsp. vulgare])
TraesCS1A02G166600	44.58	29.17	33.25	36.87	56.78	41.03	3.7	4.64	6.12	4.56	5.64	4.62	XP_020161391.1(uncharacterized protein LOC109746693 [Aegilops tauschii subsp. tauschii])
TraesCS1A02G166800	0	0	0	0	0	0	0	0	0	0	0	0	EMS61183.1(hypothetical protein TRIUR3_21794 [Triticum urartu])
TraesCS1A02G166900	10.62	10.96	10.82	10.4	10.45	10.37	11.95	14.98	11.45	8.42	9.22	10.19	XP_020161381.1(myosin-8-like isoform X1 [Aegilops tauschii subsp. tauschii])
TraesCS1A02G167000	0.53	0	0.4	0	0	0	0	0	0	0.11	0	0.23	XP_020161390.1(uncharacterized protein LOC109746692 [Aegilops tauschii subsp. tauschii])
TraesCS1A02G167100	13.53	10.64	13.76	19.83	29.36	27.94	57.09	94.3	84.36	107.99	90.06	51.28	XP_020183290.1(NDR1/HIN1-like protein 13 isoform X2 [Aegilops tauschii subsp. tauschii])
TraesCS1A02G167200	63.17	65.41	63.63	66.7	73.36	74.31	55.57	41.78	46.4	51.69	41.33	56.88	XP_020183288.1(reactive oxygen species modulator 1 [Aegilops tauschii subsp. tauschii])
TraesCS1A02G167300	3.04	2.55	3.04	2.95	2.7	2.13	2.53	2.94	2.74	3.34	2.58	1.97	XP_020183287.1(UPF0415 protein C7orf25 homolog [Aegilops tauschii subsp. tauschii])
TraesCS1A02G167400	4.9	5.82	4.84	6.74	4.51	8	4.61	5.23	4.26	3.94	3.63	5.03	XP_020183286.1(CDT1-like protein a, chloroplastic [Aegilops tauschii subsp. tauschii])
TraesCS1A02G167500	0	0	0	0	0	0	0	0	0	0	0	0	XP_020154738.1(putative ripening-related protein 5 [Aegilops tauschii subsp. tauschii])
TraesCS1A02G167600	16.84	15.41	14.82	10.99	11.01	11.19	12.12	12.02	15.3	7.96	11.31	11.54	XP_020149321.1(uncharacterized protein At5g01610-like [Aegilops tauschii subsp. tauschii])
TraesCS1A02G167700	3.32	1.61	1.93	3.77	3.32	1.78	11.37	18.26	11.67	11.86	21.99	13.5	XP_020160396.1(ripening-related protein 3-like [Aegilops tauschii subsp. tauschii])
TraesCS1A02G167800	0	0	0	0	0	0	0	0	0.32	0	0	0	XP_020160398.1(putative ripening-related protein 6 [Aegilops tauschii subsp. tauschii])
TraesCS1A02G167900	0	0	0	0	0	0	0	0	0.62	0	0	0	XP_020160399.1(putative ripening-related protein 6 [Aegilops tauschii subsp. tauschii])
TraesCS1A02G168100	3.47	4.78	2.48	5.87	3.08	3.21	5.31	5.17	4.77	4.7	5.17	5.74	XP_020160395.1(serine carboxypeptidase-like 51 [Aegilops tauschii subsp. tauschii])
TraesCS1A02G168200	0	0	0	0	0.27	0	0	0.19	0.08	0	0	0	XP_020183965.1(putative ripening-related protein 6 [Aegilops tauschii subsp. tauschii])
TraesCS1A02G168300	0	0	0	0	0	0	0	0	0	0	0	0	XP_020160399.1(putative ripening-related protein 6 [Aegilops tauschii subsp. tauschii])
TraesCS1A02G168400	0.12	0.16	0.1	0.19	0.16	0.03	0.07	0.13	0	0.08	0.1	0.08	BAJ84930.1(predicted protein [Hordeum vulgare subsp. vulgare])
TraesCS1A02G168500	0	0	0	0	0	0	0	0.08	0.16	0.03	0.06	0	XP_020187985.1(very-long-chain 3-oxoacyl-CoA reductase-like protein At1g24470 [Aegilops tauschii subsp. tauschii])
TraesCS1A02G168600	37.13	33.53	34.77	37.44	38.19	33.15	57.23	54.76	57.42	60.19	52.74	54.84	XP_020187973.1(calcium uniporter protein 2, mitochondrial-like [Aegilops tauschii subsp. tauschii])
TraesCS1A02G168700	0.84	1.42	0.99	1.54	0.93	1.07	0.96	0.72	1.02	0.68	0.79	0.82	XP_020187974.1(pentatricopeptide repeat-containing protein At2g20710, mitochondrial-like [Aegilops tauschii subsp. tauschii])
TraesCS1A02G168800	1.08	1.23	1.09	1.25	1.25	2	1.21	0.84	0.45	0.83	0.75	0.91	XP_020187976.1(pentatricopeptide repeat-containing protein At4g21705, mitochondrial-like [Aegilops tauschii subsp. tauschii])
TraesCS1A02G168900	11.6	12.25	13.05	12.84	11.57	12.19	13.56	13.32	12.94	10.82	13.8	12.52	EMS58102.1(Monothiol glutaredoxin-S11 [Triticum urartu])
TraesCS1A02G169000	12.58	12.18	13.27	15.9	15.5	12.73	20.83	22.57	22.35	21.27	23.34	23.91	XP_020187977.1(uncharacterized protein LOC109773678 [Aegilops tauschii subsp. tauschii])
TraesCS1A02G169100	19.37	20.99	19.85	23.9	20.28	24.13	16.18	11.57	17.23	14.1	15.36	17.36	XP_020187978.1(uncharacterized protein LOC109773679 [Aegilops tauschii subsp. tauschii])
TraesCS1A02G169200	2.26	0.88	1.07	2.88	2.44	1.94	1.02	0.68	0.94	1.74	1.4	1.44	EMS64166.1(Putative ribosomal-protein-alanine acetyltransferase [Triticum urartu])
TraesCS1A02G169300	6.86	5.08	5.31	4.08	5	3.85	7.11	6.48	5.93	6.18	3.71	5.16	XP_020187979.1(E3 ubiquitin-protein ligase rnf8-A-like [Aegilops tauschii subsp. tauschii])
TraesCS1A02G169400	0.06	0.2	0.11	0.05	0	0	0.11	0	0	0.18	0.05	0	XP_020187981.1(myb-related protein Myb4-like [Aegilops tauschii subsp. tauschii])
TraesCS1A02G169500	4.27	4.02	2.78	2.51	2.64	2.79	1.77	2.28	1.64	1.09	0.9	1.66	XP_020187980.1(protein NEOXANTHIN-DEFICIENT 1 [Aegilops tauschii subsp. tauschii])
TraesCS1A02G169600	3.26	2.19	1.86	2.76	2.19	2.25	1.86	2.55	1.85	2.3	2.21	1.51	XP_020187982.1(maf-like protein DDB_G0281937 [Aegilops tauschii subsp. tauschii])
TraesCS1A02G169700	0	0	0	0	0	0	0	0	0	0	0	0	XP_010234377.1(probable LRR receptor-like serine/threonine-protein kinase At3g47570 [Brachypodium distachyon])
TraesCS1A02G169800	0	0	0	0	0	0	0.08	0	0	0	0	0	XP_020197939.1(uncharacterized protein LOC109783754 [Aegilops tauschii subsp. tauschii])
TraesCS1A02G169900	0	0	0	0	0	0	0	0	0	0	0	0	EMS58363.1(hypothetical protein TRIUR3_33656 [Triticum urartu])
TraesCS1A02G170000	17.02	16.32	17.08	25.25	31.58	26.34	14.88	18.77	15.37	31.18	33.81	28.5	XP_020179201.1(CBS domain-containing protein CBSX5-like [Aegilops tauschii subsp. tauschii])
TraesCS1A02G170100	10.17	14.27	10.69	10.88	8.44	15.6	8.99	8.22	7.48	5.47	7.85	8.09	XP_020180170.1(microtubule-associated protein RP/EB family member 1C [Aegilops tauschii subsp. tauschii])
TraesCS1A02G170200	1.13	0.85	0.94	1.2	0.93	0.8	1.35	0.74	0.88	1.34	0.98	1.09	XP_020180171.1(uncharacterized protein LOC109765810 [Aegilops tauschii subsp. tauschii])
TraesCS1A02G170300	3.28	3.64	3	3.34	3.3	3.06	4.69	4.67	4.09	3.11	3.96	3.9	XP_020159062.1(trafficking protein particle complex subunit 13 [Aegilops tauschii subsp. tauschii])
TraesCS1A02G170400	10.26	8.25	10.22	10.91	10.64	8.02	10.17	12.31	10.22	9.45	9.2	11.38	XP_020159054.1(mediator of RNA polymerase II transcription subunit 16 isoform X1 [Aegilops tauschii subsp. tauschii])
TraesCS1A02G170500	6.74	7.02	6.58	7.03	6.19	5.73	6.44	6.72	6.07	5.45	5.54	6.34	BAK00717.1(predicted protein [Hordeum vulgare subsp. vulgare])
TraesCS1A02G170600	18	13.42	18.14	16.38	17.7	13.92	17.71	20.91	19.07	21.9	20.32	20.92	XP_020159057.1(uncharacterized protein LOC109744361 [Aegilops tauschii subsp. tauschii])
TraesCS1A02G170700	10.97	8.2	5.86	2.85	5.33	4.87	29.14	37.89	25.89	20.95	30.58	26.42	XP_020159060.1(bifunctional epoxide hydrolase 2-like [Aegilops tauschii subsp. tauschii])
TraesCS1A02G170800	1.22	0.97	1.23	0.66	1.45	1.06	1.81	1.87	1.31	1	1.13	0.82	XP_020159058.1(lanC-like protein GCL2 isoform X1 [Aegilops tauschii subsp. tauschii])
TraesCS1A02G170900	5.12	4.64	4.49	4.12	5.99	5.99	4.61	6.58	4.79	6.09	4.47	4.72	XP_020161282.1(probable prolyl 4-hydroxylase 3 [Aegilops tauschii subsp. tauschii])
TraesCS1A02G171000	0.66	0.17	0.02	0.35	0	0.05	0.48	0.28	0.27	0.13	0.08	0.41	EMS55960.1(Protochlorophyllide reductase B, chloroplastic [Triticum urartu])
TraesCS1A02G171100	6.82	7.43	6.63	7.6	7.97	7.15	6.5	7.76	6.84	6.84	5.89	7.54	XP_020147311.1(uncharacterized protein LOC109732554 isoform X1 [Aegilops tauschii subsp. tauschii])
TraesCS1A02G171200	1.59	1.46	1.46	1.11	0.88	1.31	0.76	0.55	0.99	0.63	0.52	0.6	XP_020147307.1(1-acyl-sn-glycerol-3-phosphate acyltransferase 1, chloroplastic [Aegilops tauschii subsp. tauschii])
TraesCS1A02G171300	1.94	1.91	2.54	1.15	2.36	3.03	4.47	3.39	7.37	5.78	1.71	1.35	CAJ29318.1(dof zinc finger protein 13 [Hordeum vulgare subsp. vulgare])
TraesCS1A02G171400	4.18	5.84	4.71	8.22	9.66	7.67	9.68	14.26	10.25	13.53	12.69	12.66	XP_020185197.1(uncharacterized protein LOC109770889 [Aegilops tauschii subsp. tauschii])
TraesCS1A02G171500	1.14	0.73	1.05	0.81	0.74	0.59	0.69	0.68	0.62	0.83	0.51	0.71	XP_020161569.1(U11/U12 small nuclear ribonucleoprotein 65 kDa protein-like isoform X1 [Aegilops tauschii subsp. tauschii])
TraesCS1A02G171600	9.3	5.62	1.47	8.03	14.37	7.9	12.39	35.92	13.64	17.87	14.62	17.53	BAK03143.1(predicted protein [Hordeum vulgare subsp. vulgare])
TraesCS1A02G171700	2.84	3.67	3.5	3.95	3.95	3.06	3.15	3.03	3.24	2.92	2.25	3.62	XP_020161567.1(probable protein arginine N-methyltransferase 6.2 [Aegilops tauschii subsp. tauschii])
TraesCS1A02G171800	0	0	0	0	0	0	0	0	0	0	0	0	XP_020161568.1(uncharacterized protein LOC109746882 [Aegilops tauschii subsp. tauschii])
TraesCS1A02G171900	0	0	0	0	0	0.03	0.06	0	0	0	0	0.04	KQJ97222.1(hypothetical protein BRADI_3g29516v3 [Brachypodium distachyon])
TraesCS1A02G172100	2.8	4.6	3.6	4.38	4.09	6.11	3.35	2.49	2.68	3	2.53	2.98	XP_020160393.1(DNA ligase 1 isoform X2 [Aegilops tauschii subsp. tauschii])
TraesCS1A02G172200	0	0.19	0	0.18	0	0	0	0	0	0	0	0	XP_020149130.1(uncharacterized protein LOC109734323 [Aegilops tauschii subsp. tauschii])
TraesCS1A02G172300	5.43	5.54	5.07	5.69	5.69	5.72	7.1	8.96	8.6	8.21	6.83	8.09	XP_020187971.1(small GTPase LIP1-like [Aegilops tauschii subsp. tauschii])
TraesCS1A02G172400	0	0	0	0	0	0	0	0	0	0	0	0	CDM85691.1(unnamed protein product [Triticum aestivum])
TraesCS1A02G172600	0	0	0	0	0	0	0	0	0	0	0	0	XP_020187969.1(uncharacterized protein LOC109773671 [Aegilops tauschii subsp. tauschii])
TraesCS1A02G172700	0.27	0.37	0.44	0.4	0.05	0.21	0.12	0.1	0.2	0.31	0.08	0.6	XP_020187970.1(thylakoid lumenal 17.4 kDa protein, chloroplastic-like [Aegilops tauschii subsp. tauschii])
TraesCS1A02G172800	3.33	2.66	2.72	0.77	3.16	1.86	2.91	0	1.86	0	0	1.07	EMS47555.1(hypothetical protein TRIUR3_15646 [Triticum urartu])
TraesCS1A02G172900	0.06	0	0	0	0	0	0.26	0.26	0.23	0.12	0.23	0.12	XP_020187989.1(cytochrome P450 71A1-like [Aegilops tauschii subsp. tauschii])
TraesCS1A02G173000	9.78	3.11	5.4	15.42	13.52	14.82	12.18	18.1	16.74	26.91	35.03	36.84	EMS47554.1(hypothetical protein TRIUR3_15645 [Triticum urartu])
TraesCS1A02G173100	21.17	16.73	15.02	23.48	21.89	18.49	19.21	19.88	18.85	19.47	18.15	22.24	BAL04915.1(glutamyl tRNA reductase [Triticum aestivum])
TraesCS1A02G173200	8.66	9.32	8.27	10.58	9.43	8.72	15.95	17.94	15.61	17.77	14.82	14.43	XP_020187967.1(membrane steroid-binding protein 1-like [Aegilops tauschii subsp. tauschii])
TraesCS1A02G173300	0	0	0	0	0	0	0	0	0	0	0	0	XP_020172049.1(uncharacterized protein LOC109757633 [Aegilops tauschii subsp. tauschii])
TraesCS1A02G173400	59.68	49.08	49.11	46.76	47.24	54.87	77.7	96.16	95	86.69	66.43	58.33	ABB90550.1(putative steroid membrane binding protein [Triticum aestivum])
TraesCS1A02G173500	5.6	5.25	5.94	7.02	7.08	6.29	6.69	8.06	8.39	11.24	8.58	8.75	XP_020187964.1(F-box/LRR-repeat protein At3g48880 isoform X1 [Aegilops tauschii subsp. tauschii])
TraesCS1A02G173600	0	0	0	0	0.41	0.06	0.21	0.22	0.12	0.23	0.1	0.47	EMS55690.1(Pollen-specific protein SF3 [Triticum urartu])
TraesCS1A02G173700	0.75	1	0.71	1.06	1.22	0.92	0.6	0.53	0.74	1.03	0.85	0.87	XP_020187961.1(folylpolyglutamate synthase-like isoform X1 [Aegilops tauschii subsp. tauschii])
TraesCS1A02G173800	20.57	13.51	26.68	15.38	18.23	13.64	25.07	38.43	26.84	25.26	24.39	25.99	XP_020153370.1(benzyl alcohol O-benzoyltransferase-like [Aegilops tauschii subsp. tauschii])
TraesCS1A02G173900	0	0	0	0	0	0	0	0	0	0	0	0	EMS45964.1(Diacylglycerol O-acyltransferase 2 [Triticum urartu])
TraesCS1A02G174000	24.3	24.62	25.28	37.49	37.65	29.13	30.63	34.5	33.2	40.9	45.5	44.61	AKE47414.1(hypothetical protein TAANSRALLhA_1716E15.g00005 [Triticum aestivum])
TraesCS1A02G174100	0.81	0.51	0.35	0.67	0.86	0.53	0.43	0.44	0.35	0.35	0.58	0.41	EMS59065.1(hypothetical protein TRIUR3_25845 [Triticum urartu])
TraesCS1A02G174200	0.32	0.18	0.63	0.35	0.2	0.15	0.91	0.69	0.62	0.47	0.11	0.37	XP_020151546.1(uncharacterized protein LOC109736749 [Aegilops tauschii subsp. tauschii])
TraesCS1A02G174300	0	0	0	0	0	0	0	0	0	0	0	0	XP_020156954.1(wall-associated receptor kinase-like 8 [Aegilops tauschii subsp. tauschii])
TraesCS1A02G174400	0	0	0	0.06	0	0	0.03	0	0	0	0.07	0.16	EMS60304.1(hypothetical protein TRIUR3_28372 [Triticum urartu])
TraesCS1A02G174500	2.67	3.22	2.06	3.54	2.29	1.88	2.04	1.98	3.29	3.61	3.03	3.35	XP_020149408.1(tetraspanin-10 [Aegilops tauschii subsp. tauschii])
TraesCS1A02G174600	17.92	18.22	15.57	20.74	17.63	19.79	15.87	16.54	15.55	14.9	14.02	16.03	XP_020149407.1(DEAD-box ATP-dependent RNA helicase 12 [Aegilops tauschii subsp. tauschii])
TraesCS1A02G174700	25.49	16.79	24.45	21.5	32.98	16.54	115.38	122.53	110.56	87.22	100.35	107.45	EMS51879.1(hypothetical protein TRIUR3_21382 [Triticum urartu])
TraesCS1A02G174800	0	0	0	0	0	0	0	0	0	0	0	0	EMS57350.1(hypothetical protein TRIUR3_25596 [Triticum urartu])
TraesCS1A02G174900	1.3	2.32	2.04	2.26	1.28	1.15	2.9	4.48	2.01	0.75	2.7	2.82	XP_020149405.1(probable ascorbate-specific transmembrane electron transporter 1 isoform X2 [Aegilops tauschii subsp. tauschii])
TraesCS1A02G175000	6.63	8.48	6.96	8.45	8.75	9.1	18.6	17.98	17.2	20.4	15.18	16.98	XP_020154042.1(putative leucine-rich repeat-containing protein DDB_G0290503 isoform X1 [Aegilops tauschii subsp. tauschii])
TraesCS1A02G175100	0	0	0.42	0	0.49	0	0	0	0	0	0	0	EMS65238.1(Non-specific lipid-transfer protein 2 [Triticum urartu])
TraesCS1A02G175200	0.76	0.62	0.84	5.08	0.84	0.82	1.92	1.57	1.79	2.66	1.71	1.98	EMS49764.1(Non-specific lipid-transfer protein 2G [Triticum urartu])
TraesCS1A02G175300	0	0	0	0	0	0	0	0	0	0	0	0	EMS52850.1(hypothetical protein TRIUR3_25680 [Triticum urartu])
TraesCS1A02G175500	2.49	1.57	1.95	2.08	2.53	1.82	12.56	9.56	10.06	11.37	10.73	6.22	XP_020162307.1(low-temperature-induced 65 kDa protein-like isoform X1 [Aegilops tauschii subsp. tauschii])
TraesCS1A02G175600	0.4	0.79	0.82	0.49	0.48	0.9	0.38	0.15	0.27	0.15	0.41	0.5	EMS60045.1(hypothetical protein TRIUR3_21392 [Triticum urartu])
TraesCS1A02G175700	3.47	3.49	3.95	3.51	3.4	2.74	4.03	4.6	4.51	4.19	4.41	4.08	XP_020162301.1(SET and MYND domain-containing protein 4 isoform X1 [Aegilops tauschii subsp. tauschii])
TraesCS1A02G175800	3.12	3.05	3.32	2.45	2.93	2.91	3.63	4.28	3.21	4.56	2.15	3.29	XP_020162305.1(uncharacterized protein LOC109747692 isoform X2 [Aegilops tauschii subsp. tauschii])
TraesCS1A02G175900	4.85	5.93	6.24	6.46	6.24	6.65	5.38	5.84	5.2	5.44	5.07	5.21	XP_020178915.1(chaperone protein dnaJ 13 [Aegilops tauschii subsp. tauschii])
TraesCS1A02G176000	5.4	7.7	4.3	4.83	4.12	6.25	5.82	4.47	4	2.57	3.98	4.62	XP_020178916.1(monocopper oxidase-like protein SKU5 [Aegilops tauschii subsp. tauschii])
TraesCS1A02G176100	0.23	0.1	0.13	0.34	0.38	0.07	0.07	0.05	0.09	0.2	0.11	0.1	XP_020153410.1(nucleolar and coiled-body phosphoprotein 1-like [Aegilops tauschii subsp. tauschii])
TraesCS1A02G176200	3.38	2.95	3.03	2.11	2.55	2.11	2.84	3.07	3.46	2.47	1.86	1.88	XP_020178918.1(uncharacterized protein LOC109764528 [Aegilops tauschii subsp. tauschii])
TraesCS1A02G176300	0	0	0	0	0	0	0	0	0	0	0	0	AAQ93323.1(YABBY protein [Triticum aestivum])
TraesCS1A02G176400	0	0	0	0	0	0	0	0	0	0	0	0	EMS48581.1(hypothetical protein TRIUR3_32395 [Triticum urartu])
TraesCS1A02G176500	36.82	33.75	35.19	41.08	41.58	29.78	35.03	36.95	35.4	33.62	27.2	35.58	AAY84878.1(U1 snRNP-interacting 70 kDa protein [Triticum aestivum])
TraesCS1A02G176700	17	21.72	15.32	13.45	14.29	16.02	15.68	15.43	13.64	9.94	12.66	14.4	XP_020191229.1(trihelix transcription factor GTL1-like isoform X1 [Aegilops tauschii subsp. tauschii])
TraesCS1A02G176800	4.38	7.8	6.82	7.27	6.44	10.31	7.12	6.39	8.04	9.24	11.84	10.3	XP_020175302.1(protein CDI-like [Aegilops tauschii subsp. tauschii])
TraesCS1A02G176900	1.5	1.79	1.06	1.91	1.56	0.9	0.8	1.56	1	1.17	0.87	1.08	XP_020175299.1(electron transfer flavoprotein-ubiquinone oxidoreductase, mitochondrial isoform X1 [Aegilops tauschii subsp. tauschii])
TraesCS1A02G177000	4.81	5.45	4.89	8.19	11.09	11.18	21.26	24.48	24.73	32.05	31.06	24.69	XP_020146533.1(probable receptor-like protein kinase At4g10390 [Aegilops tauschii subsp. tauschii])
TraesCS1A02G177100	7.4	5	5.09	6.83	9.46	5.21	9.47	14.55	12.72	10.94	14	12.46	XP_020146534.1(cytochrome P450 89A2-like [Aegilops tauschii subsp. tauschii])
TraesCS1A02G177200	0	0	0	0	0	0	0	0	0	0	0	0	EMS51389.1(hypothetical protein TRIUR3_07946 [Triticum urartu])
TraesCS1A02G177300	10.67	6.73	9.4	8.14	15.78	9.96	17.33	25.23	18.19	13.5	17.94	16.27	XP_020185943.1(cytochrome P450 89A2-like [Aegilops tauschii subsp. tauschii])
TraesCS1A02G177400	6.18	5.57	7.11	6.52	5.96	6.17	8.9	8.95	8.32	7.37	6.65	8.71	EMS63599.1(hypothetical protein TRIUR3_23386 [Triticum urartu])
TraesCS1A02G177500	6.9	8.91	7.48	4.55	6.29	8.47	7.77	11.01	9.79	4.58	8.37	7.43	XP_020185947.1(aquaporin NIP3-1 [Aegilops tauschii subsp. tauschii])
TraesCS1A02G177600	12.55	15.58	11.48	12.34	12	13.56	28.65	29.23	29.09	27.47	23.85	26.51	XP_020185948.1(kinesin-like protein KIN-7K, chloroplastic [Aegilops tauschii subsp. tauschii])
TraesCS1A02G177700	14.44	17.84	13.21	15.6	12.84	16.01	20.19	16.66	18.77	15.19	18.03	18.71	XP_020160915.1(SH3 domain-containing protein 2-like [Aegilops tauschii subsp. tauschii])
TraesCS1A02G177800	16.17	14.03	16.73	14.25	23.06	17.38	28.16	31.55	35.2	41.46	28.79	31.33	XP_020189682.1(cytochrome P450 84A1-like [Aegilops tauschii subsp. tauschii])
TraesCS1A02G177900	0	0	0	0	0	0	0	0	0	0	0	0	XP_020166522.1(uncharacterized protein LOC109752064 [Aegilops tauschii subsp. tauschii])
TraesCS1A02G178000	0.02	0	0	0	0	0	0.02	0	0	0	0	0.02	XP_020161225.1(transmembrane and coiled-coil domain-containing protein 4-like [Aegilops tauschii subsp. tauschii])
TraesCS1A02G178100	1.24	1.24	1.04	1.61	1.36	1.18	2.25	2.21	2.22	2.19	1.95	1.78	XP_020161227.1(zinc finger CCCH domain-containing protein 19-like [Aegilops tauschii subsp. tauschii])
TraesCS1A02G178200	9.05	7.05	8.18	8.08	8.87	6.94	8.93	9.98	9.54	9.99	9.05	9.89	XP_020150895.1(probable serine protease EDA2 [Aegilops tauschii subsp. tauschii])
TraesCS1A02G178300	6.66	7.02	8.09	7.71	6.5	6.89	6.83	7.57	6.63	7.29	7.26	7.69	XP_020150894.1(probable serine protease EDA2 [Aegilops tauschii subsp. tauschii])
TraesCS1A02G178400	1.17	1.47	0.81	1.91	1.71	1.92	1.15	0.91	0.94	1.75	1.52	1.72	XP_020150896.1(CDPK-related kinase 3-like [Aegilops tauschii subsp. tauschii])
TraesCS1A02G178500	0.47	0.22	0.11	0.26	0.13	0.06	0.12	0	0.23	0.19	0.06	0.2	XP_020147607.1(uncharacterized protein LOC109732819 [Aegilops tauschii subsp. tauschii])
TraesCS1A02G178600	1.3	1.07	1.03	0.77	0.82	0.68	0.67	0.79	0.92	0.49	0.57	0.56	EMS51778.1(hypothetical protein TRIUR3_13173 [Triticum urartu])
TraesCS1A02G178700	50.55	70.22	72.59	30.48	43.46	69.61	96.46	79.87	79.31	111.39	108	58.1	XP_020147605.1(auxin-responsive protein SAUR32-like [Aegilops tauschii subsp. tauschii])
TraesCS1A02G178800	0	0	0	0	0	0	0.05	0.18	0.05	0	0	0	XP_020147604.1(uncharacterized protein LOC109732816 [Aegilops tauschii subsp. tauschii])
TraesCS1A02G178900	0	0	0	0	0	0	0	0	0	0	0	0	None
TraesCS1A02G179000	63.08	78.36	57.04	70.84	71.52	79.75	124.79	95.92	103.44	125.95	119.7	119.32	XP_020147608.1(actin-2 [Aegilops tauschii subsp. tauschii])
TraesCS1A02G179100	0	0	0	0	0	0	0	0	0	0	0	0	EMS57894.1(hypothetical protein TRIUR3_25220 [Triticum urartu])
TraesCS1A02G179200	0	0.43	0	0.39	0	0	0	0	0	0.49	0	0	EMS57895.1(hypothetical protein TRIUR3_25221 [Triticum urartu])
TraesCS1A02G179300	0	0	0	0	0	0	0	0	0	0	0	0	EMS60903.1(hypothetical protein TRIUR3_28908 [Triticum urartu])
TraesCS1A02G179400	22.41	19.27	24.24	8.53	21.56	22.05	96.51	111.93	114.62	71.37	52.66	48.11	XP_020147609.1(protein RESPONSE TO LOW SULFUR 3-like [Aegilops tauschii subsp. tauschii])
TraesCS1A02G179500	0.83	1.18	0.99	1.15	0.99	0.67	0.58	0.78	0.81	0.76	1.03	0.67	XP_020147610.1(probable plastid-lipid-associated protein 10, chloroplastic [Aegilops tauschii subsp. tauschii])
TraesCS1A02G179600	87.47	63.97	81.18	117.22	137.1	92.23	69.35	83.65	74.56	112.18	92.64	97.37	XP_020147611.1(uncharacterized protein LOC109732825 isoform X1 [Aegilops tauschii subsp. tauschii])
TraesCS1A02G179700	1.52	0.99	0.75	1.17	1.2	0.8	1.25	1.05	0.98	0.89	1	1	XP_020178602.1(uncharacterized protein LOC109764159 isoform X1 [Aegilops tauschii subsp. tauschii])
TraesCS1A02G179800	0	0	0	0	0	0	0	0	0	0	0.62	0	EMS48844.1(hypothetical protein TRIUR3_22628 [Triticum urartu])
TraesCS1A02G179900	0.03	0	0.03	0	0.03	0.04	0.03	0.1	0.08	0.03	0.03	0.03	EMS56720.1(hypothetical protein TRIUR3_33414 [Triticum urartu])
TraesCS1A02G180000	0	0.16	0	0.08	0	0	0.35	0.55	0.53	0	0	0.71	XP_020179814.1(21 kDa protein-like [Aegilops tauschii subsp. tauschii])
TraesCS1A02G180100	20.2	18.11	16.73	18.02	16.92	13.8	16.21	15.99	14.76	15.84	16.64	18.65	XP_020179818.1(uncharacterized protein LOC109765445 [Aegilops tauschii subsp. tauschii])
TraesCS1A02G180200	2.15	3.15	2.34	2.63	1.87	2.71	2.65	2.25	2.42	1.65	1.88	2.72	XP_020179830.1(tubulin-folding cofactor D [Aegilops tauschii subsp. tauschii])
TraesCS1A02G180300	12.47	13.95	13.14	14.83	12.9	15.77	12.47	13.79	12.84	10.41	12.44	13.6	XP_020179839.1(methionine aminopeptidase 1A [Aegilops tauschii subsp. tauschii])
TraesCS1A02G180400	0.87	1.54	0.93	0.9	0.66	0.97	1.2	1.03	1.21	1.49	0.94	1.02	XP_020173904.1(uncharacterized protein LOC109759491 [Aegilops tauschii subsp. tauschii])
TraesCS1A02G180500	8.42	6.96	8.97	7.77	9.55	6.36	10.56	11.93	11.62	11.42	10.21	10.39	XP_020192189.1(sphingoid long-chain bases kinase 1-like isoform X1 [Aegilops tauschii subsp. tauschii])
TraesCS1A02G180600	0	0	0	0	0	0	0	0	0	0	0	0	EMS48481.1(hypothetical protein TRIUR3_15267 [Triticum urartu])
TraesCS1A02G180700	0.97	2.28	2.71	1.2	1.89	2.19	0.06	0	0.36	0.13	0.21	0	EMS48480.1(hypothetical protein TRIUR3_15266 [Triticum urartu])
TraesCS1A02G180800	0.24	0.15	0.26	0.43	0.24	0.16	0.24	0.26	0.47	0.53	0.46	0.74	XP_020192188.1(pyridoxal reductase, chloroplastic [Aegilops tauschii subsp. tauschii])
TraesCS1A02G180900	0	0	0	0	0	0	0	0	0	0	0	0	EMS47844.1(hypothetical protein TRIUR3_23128 [Triticum urartu])
TraesCS1A02G181000	0.31	0.72	0.43	0.49	0.24	0.35	0.25	0.31	0.53	0.29	0.08	0.26	XP_020192187.1(methionine gamma-lyase [Aegilops tauschii subsp. tauschii])
TraesCS1A02G181100	69.86	58.2	64.45	96.55	63.5	44.64	190.57	232.96	214.54	112.87	184.3	164.9	EMS58436.1(hypothetical protein TRIUR3_29795 [Triticum urartu])
TraesCS1A02G181300	0	0	0	0	0	0	0	0	0	0	0	0	EMS63678.1(hypothetical protein TRIUR3_31941 [Triticum urartu])
TraesCS1A02G181400	7.01	7.7	7.97	8.22	8.84	8	7.58	8.22	8.57	8.7	7.75	8.54	EMS59647.1(GTPase-activating protein GYP7 [Triticum urartu])
TraesCS1A02G181500	68.73	54.17	75.56	81.75	83.01	63.49	67.19	60.83	66.52	78.76	68.02	71.07	EMS59648.1(Cytochrome b5 [Triticum urartu])
TraesCS1A02G181600	4.21	2.49	4.96	3.46	5.04	2.81	4	4.89	4.11	2.3	3.27	4.02	XP_020192182.1(uncharacterized protein LOC109778028 [Aegilops tauschii subsp. tauschii])
TraesCS1A02G181700	0.04	0.1	0	0	0	0	0	0.09	0	0.04	0	0.04	XP_010230293.1(vegetative cell wall protein gp1-like [Brachypodium distachyon])
TraesCS1A02G181800	0	0	0	0	0	0	0	0	0	0	0	0	EMS46209.1(hypothetical protein TRIUR3_35247 [Triticum urartu])
TraesCS1A02G181900	12.87	10.22	10.75	11.08	10.65	8.49	14.09	15.44	12.28	12.12	11.31	13.36	XP_020192180.1(STE20/SPS1-related proline-alanine-rich protein kinase-like isoform X3 [Aegilops tauschii subsp. tauschii])
TraesCS1A02G182000	5.74	4.57	4.6	5.11	5.09	4.34	6.16	5.55	5.95	3.72	4.38	5.08	XP_020192177.1(DNA excision repair protein ERCC-1 [Aegilops tauschii subsp. tauschii])
TraesCS1A02G182100	13.48	11.38	13.21	12.66	16.7	14.18	13.67	21.33	17.74	16.17	19	13.55	XP_020192176.1(pectinesterase 31 [Aegilops tauschii subsp. tauschii])
TraesCS1A02G182200	0.1	0.25	0.23	0.03	0	0	0.23	0.29	0.15	0	0.09	0.07	XP_020192174.1(protein PHYTOCHROME KINASE SUBSTRATE 1-like [Aegilops tauschii subsp. tauschii])
TraesCS1A02G182300	10.32	8.4	10.49	9.73	15.25	13.43	22.86	38.53	34.6	41.48	41.72	34.73	XP_020192168.1(AAA-ATPase At2g46620 [Aegilops tauschii subsp. tauschii])
TraesCS1A02G182400	11.48	15.74	8.84	12.71	9.92	13.39	12.51	11.11	10.45	11.61	12.76	13.94	XP_020192186.1(molybdate-anion transporter [Aegilops tauschii subsp. tauschii])
TraesCS1A02G182500	3.21	2.91	2.35	2.58	2.53	3.88	4	4.81	6.32	4.8	2.76	2.62	XP_020192185.1(mitochondrial import inner membrane translocase subunit TIM23-1-like [Aegilops tauschii subsp. tauschii])
TraesCS1A02G182600	3.02	2.63	2.97	2.88	3.64	5.03	3.08	4.7	3.5	5.67	4.85	3.08	XP_020149219.1(uncharacterized protein LOC109734420 [Aegilops tauschii subsp. tauschii])
TraesCS1A02G182700	9.6	8.42	8.66	8.83	7.71	8.91	11.65	12.98	11.77	8.91	10.93	10.56	XP_020149220.1(plant UBX domain-containing protein 10 [Aegilops tauschii subsp. tauschii])
TraesCS1A02G182800	1	1.01	1.13	1.46	1.37	0.98	1	0.7	1.19	1.06	1.33	1.41	EMS55772.1(hypothetical protein TRIUR3_30861 [Triticum urartu])
TraesCS1A02G182900	4	4.2	3.5	4.82	4.43	4.19	3.17	2.25	2.37	2.9	2.5	3.12	XP_020147193.1(37S ribosomal protein S22, mitochondrial [Aegilops tauschii subsp. tauschii])
TraesCS1A02G183000	3.51	3.87	2.7	4.57	3.49	3.04	5.59	5.65	5.09	6.97	7.53	6.45	AUN50235.1(trehalose [Triticum aestivum])
TraesCS1A02G183100	1.46	2.18	1.33	1.84	2.66	1.59	1.59	0.64	0.7	0.91	1.2	1.85	XP_020147190.1(actin-depolymerizing factor 10 isoform X1 [Aegilops tauschii subsp. tauschii])
TraesCS1A02G183200	0.24	0.57	0	0.53	0.23	0	0.61	0	0	0	0	0	EMS59321.1(hypothetical protein TRIUR3_27180 [Triticum urartu])
TraesCS1A02G183300	0	0.06	0	0	0	0	0	0.15	0	0.2	0.12	0	XP_020161046.1(uncharacterized protein LOC109746337 [Aegilops tauschii subsp. tauschii])
TraesCS1A02G183400	4.56	4.61	6.23	3.24	4.3	3.74	10.18	9.69	12.31	9.19	8.48	6.72	XP_020160993.1(homeobox protein BEL1 homolog [Aegilops tauschii subsp. tauschii])
TraesCS1A02G183500	0	0	0	0	0	0	0	0	0	0	0	0	XP_020156715.1(uncharacterized protein LOC109742041 [Aegilops tauschii subsp. tauschii])
TraesCS1A02G183600	0	0	0	0	0	0	0	0	0	0	0	0	EMS53619.1(hypothetical protein TRIUR3_15654 [Triticum urartu])
TraesCS1A02G183700	0	0	0	0	0	0	0	0	0	0	0	0	EMS53620.1(hypothetical protein TRIUR3_15655 [Triticum urartu])
TraesCS1A02G183800	11.68	11.2	9.28	10.96	10.13	8.58	14.73	16.92	13.56	10.72	11.39	13.75	XP_020156704.1(xanthine dehydrogenase [Aegilops tauschii subsp. tauschii])
TraesCS1A02G183900	9.44	6.8	8.87	7.38	9.49	5.86	8.67	12.08	9.1	7.42	8.27	8.77	XP_020156714.1(non-lysosomal glucosylceramidase-like [Aegilops tauschii subsp. tauschii])
TraesCS1A02G184000	0.87	0.64	0.52	1.06	0.7	0.67	0.76	1.04	1.25	0.85	1.02	0.92	XP_020156707.1(uncharacterized protein LOC109742034 [Aegilops tauschii subsp. tauschii])
TraesCS1A02G184100	4.69	4.6	3.19	4.97	3.44	4.42	4.85	4.5	4.93	4.54	4.55	4.37	XP_020156708.1(uncharacterized GPI-anchored protein At1g61900 [Aegilops tauschii subsp. tauschii])
TraesCS1A02G184200	0	0	0	0	0	0	0	0	0	0	0	0	KQK85789.1(hypothetical protein SETIT_020767mg, partial [Setaria italica])
TraesCS1A02G184300	28.57	26.88	26.27	26.11	24.92	23.99	27.14	24.51	24.48	22.51	25.6	26.8	EMS61224.1(hypothetical protein TRIUR3_07091 [Triticum urartu])
TraesCS1A02G184400	0	0	0	0	0	0	0	0	0	0	0	0	XP_015613982.1(PREDICTED: L-type lectin-domain containing receptor kinase S.4 [Oryza sativa Japonica Group])
TraesCS1A02G184500	18.43	19.93	19.96	17.98	19.17	20.41	22.36	25.16	22.97	19.88	22.1	19.66	BAT11802.1(Os10g0533800 [Oryza sativa Japonica Group])
TraesCS1A02G184600	13.48	11.95	13.21	13.96	11.98	11.86	22.45	24.86	20.31	14.89	18.6	18.95	XP_020173517.1(peptidyl-prolyl cis-trans isomerase PASTICCINO1 [Aegilops tauschii subsp. tauschii])
TraesCS1A02G184700	3.3	2.12	2.67	3.09	2	1.87	3.31	2.48	2.65	1.66	1.1	2.39	EMS53872.1(hypothetical protein TRIUR3_29314 [Triticum urartu])
TraesCS1A02G184800	1.47	2.21	1.59	2.31	2.24	3.17	2.45	1.75	1.88	1.56	1.97	1.78	EMS59481.1(hypothetical protein TRIUR3_22605 [Triticum urartu])
TraesCS1A02G184900	4.97	5.38	5.44	3.49	3.84	5.19	2.18	2.93	3.35	2.66	2.96	2.35	XP_020184596.1(uncharacterized protein LOC109770302 [Aegilops tauschii subsp. tauschii])
TraesCS1A02G185100	0.8	1.06	1.17	0.56	1.26	1.51	1.12	0.74	1.59	2.02	1.21	1.15	XP_020184594.1(probable serine/threonine-protein kinase At1g01540 isoform X2 [Aegilops tauschii subsp. tauschii])
TraesCS1A02G185200	0	0	0	0	0	0	0	0	0	0	0	0	XP_020184595.1(uncharacterized protein PAM68-like [Aegilops tauschii subsp. tauschii])
TraesCS1A02G185300	3.36	3.57	3.15	3.74	3.32	3.83	2.64	2.72	2.92	2.51	2.43	2.57	XP_020184592.1(C-terminal binding protein AN-like [Aegilops tauschii subsp. tauschii])
TraesCS1A02G185400	1.94	2.14	1.34	0.88	1.54	2.16	6.35	5.87	6.44	4.82	3.41	3.2	EMS50156.1(hypothetical protein TRIUR3_26453 [Triticum urartu])
TraesCS1A02G185500	0.46	0.51	0.76	0.39	0.57	0.36	0.55	0.82	0.49	0.29	0.4	0.43	CDM86815.1(unnamed protein product [Triticum aestivum])
TraesCS1A02G185700	11.65	7.81	10.91	11.71	7.03	5.71	0.95	1.19	1.35	1.69	0.73	1.42	XP_003572002.1(heavy metal-associated isoprenylated plant protein 39 [Brachypodium distachyon])
TraesCS1A02G185800	0.15	0.33	0.15	0.21	0.05	0.16	1.66	1.94	2.86	0.86	1.81	1.75	XP_020197625.1(probable lysophospholipase BODYGUARD 3 [Aegilops tauschii subsp. tauschii])
TraesCS1A02G185900	3.55	3.47	3.8	4.81	3.92	3.87	3.68	3.88	3.61	3.49	3	4.19	XP_020197627.1(protein RRC1-like isoform X1 [Aegilops tauschii subsp. tauschii])
TraesCS1A02G186000	0.83	0.67	0.36	0.92	0.89	0.91	0.84	1.05	0.92	1.22	1.66	1.43	XP_020170859.1(transcription factor RF2a-like [Aegilops tauschii subsp. tauschii])
TraesCS1A02G186100	6.18	2.64	1.38	25.03	3.25	4.81	8.98	10.03	14.59	15.15	9.34	9.54	XP_020191530.1(probable glutathione S-transferase GSTU6 [Aegilops tauschii subsp. tauschii])
TraesCS1A02G186200	2.57	6.3	2.64	2.85	1.68	3.38	11.81	7.44	8.67	6.78	8.59	7.09	XP_020187895.1(probable glutathione S-transferase GSTU6 [Aegilops tauschii subsp. tauschii])
TraesCS1A02G186300	0.13	0.05	0.11	0.7	0.57	0.4	0.23	0.14	0.38	0.73	0.38	0.63	EMS59365.1(putative glutathione S-transferase GSTU6 [Triticum urartu])
TraesCS1A02G186400	0	0	0	0.32	0	0	0.09	0.11	0.04	0	0.13	0.1	EMS59366.1(putative glutathione S-transferase GSTU6 [Triticum urartu])
TraesCS1A02G186500	13.65	11.73	10.71	35.96	15.37	14.07	24.52	20.62	22.84	22.36	18.27	17.5	XP_020187891.1(probable glutathione S-transferase GSTU6 [Aegilops tauschii subsp. tauschii])
TraesCS1A02G186600	0.71	0.98	0.61	8.62	2.76	4.22	2.04	2.43	1.48	1.17	1.7	2.25	EMS59368.1(putative glutathione S-transferase GSTU6 [Triticum urartu])
TraesCS1A02G186700	374.84	265.33	373.06	226.25	324.71	232.83	168.55	243.41	178.12	122.87	161.61	151.43	XP_020158196.1(probable glutathione S-transferase GSTU6 [Aegilops tauschii subsp. tauschii])
TraesCS1A02G186800	14.29	11.67	18.86	24.3	18.58	18.2	16.82	16.82	16.17	18.62	15.53	15.68	EMS55566.1(putative glutathione S-transferase GSTU6 [Triticum urartu])
TraesCS1A02G186900	0	0	8.68	0	0	0	0	0	0	0	0	0	EMS61019.1(putative glutathione S-transferase [Triticum urartu])
TraesCS1A02G187000	9.95	5.81	5.71	20.88	10	6.66	8.68	6.52	6.49	8.95	6.97	6.64	XP_020194818.1(glutathione S-transferase U17-like [Aegilops tauschii subsp. tauschii])
TraesCS1A02G187100	0	0	0	0	0	0	0	0	0	0	0	0	XP_020175883.1(cytochrome P450 704C1-like [Aegilops tauschii subsp. tauschii])
TraesCS1A02G187200	0	0	0	0	0	0	0	0	0	0	0	0	EMS51389.1(hypothetical protein TRIUR3_07946 [Triticum urartu])
TraesCS1A02G187300	1.3	1.39	0.92	1.13	0.62	1.05	0.77	0.28	1	0.68	0.48	0.51	XP_020175882.1(subtilisin-like protease SBT1.7 [Aegilops tauschii subsp. tauschii])
TraesCS1A02G187400	7.13	6.76	7.46	7.17	7.07	6.74	6.44	8.7	7.32	5.99	5.41	6.72	XP_020175879.1(phospholipase D gamma 1-like isoform X1 [Aegilops tauschii subsp. tauschii])
TraesCS1A02G187500	0.03	0.11	0.11	0.11	0.07	0.03	0	0.02	0.1	0.1	0.07	0.09	XP_020175885.1(protein HOTHEAD-like [Aegilops tauschii subsp. tauschii])
TraesCS1A02G187600	0.09	0.34	0.08	0.22	0.09	0.3	0.29	0.2	0.29	0.27	0.17	0.66	XP_020175886.1(uncharacterized protein LOC109761482 [Aegilops tauschii subsp. tauschii])
TraesCS1A02G187700	1.96	6.34	7.17	6.67	5.31	9.85	9.48	5.59	10.01	10.13	3.33	6.48	XP_020158200.1(uncharacterized protein LOC109743517 [Aegilops tauschii subsp. tauschii])
TraesCS1A02G187800	0.51	0.66	0.15	2.36	2.45	3.57	0.47	0.85	0.56	1.53	1.06	0.92	XP_020158199.1(uncharacterized protein LOC109743516 [Aegilops tauschii subsp. tauschii])
TraesCS1A02G187900	0	0	0	0	0.04	0	0	0	0.03	0	0	0	XP_020158202.1(ethylene-responsive transcription factor ERF026-like [Aegilops tauschii subsp. tauschii])
TraesCS1A02G188000	6.76	6.05	7.94	5.65	9.03	8.49	20.59	23.96	28.56	20.77	11.6	9.11	BAK05484.1(predicted protein [Hordeum vulgare subsp. vulgare])
TraesCS1A02G188100	1.11	0.9	1.58	0.4	2.65	1.17	0.16	0.41	0.33	0.32	0.36	0.35	XP_020194996.1(protein DETOXIFICATION 49-like [Aegilops tauschii subsp. tauschii])
TraesCS1A02G188200	2.72	2.65	1.74	5.53	4.74	2.43	5.9	4.69	5.47	8.64	4.43	6.85	XP_020194998.1(2-oxoglutarate-Fe(II) type oxidoreductase [Aegilops tauschii subsp. tauschii])
TraesCS1A02G188300	0	0	0	0	0	0	0	0	0	0	0	0	EMS47683.1(hypothetical protein TRIUR3_28489 [Triticum urartu])
TraesCS1A02G188400	5.01	8.3	4.57	3.15	6.04	4.11	17.88	13.71	19	13.98	9.22	11.63	EMS56090.1(hypothetical protein TRIUR3_30660 [Triticum urartu])
TraesCS1A02G188500	3.31	4.14	3.12	4.55	3.77	4.31	6.12	6.8	7.24	7.6	7.41	7.1	XP_020194999.1(uncharacterized protein LOC109780827 isoform X1 [Aegilops tauschii subsp. tauschii])
TraesCS1A02G188600	0.92	0.66	1.02	0.71	0.57	0.66	0.57	1.16	1.05	0.76	0.83	0.46	XP_020195003.1(protein COFACTOR ASSEMBLY OF COMPLEX C SUBUNIT B CCB2, chloroplastic [Aegilops tauschii subsp. tauschii])
TraesCS1A02G188700	22.85	16.84	20.54	28.33	29.6	23.7	14.74	17.15	17.05	24.85	21.17	19.08	XP_020176326.1(F-box protein PP2-A13-like [Aegilops tauschii subsp. tauschii])
TraesCS1A02G188800	4.92	5.29	3.89	6.08	4.72	5.81	4.25	4.64	4.38	4.13	5.05	4.46	EMS50485.1(COP9 signalosome complex subunit 1 [Triticum urartu])
TraesCS1A02G188900	4.62	7.44	6.99	8.25	8.03	15.22	11.59	11.03	10.92	18.02	16.91	13.8	AHL43436.1(rhomboid [Triticum turgidum subsp. durum])
TraesCS1A02G189000	4.97	4.68	2.59	4.27	4.33	4.63	2.82	2.65	2.6	2.28	2.89	2.71	XP_020176319.1(shaggy-related protein kinase alpha-like [Aegilops tauschii subsp. tauschii])
TraesCS1A02G189100	9.12	8.68	8.68	7.2	7.67	6.76	14.59	12.08	12.91	9.51	9.52	8.66	XP_020176394.1(probable E3 ubiquitin-protein ligase XBOS33 [Aegilops tauschii subsp. tauschii])
TraesCS1A02G189200	3.82	3.14	3.97	3.9	5.65	3.75	8.25	7.7	9.61	9.69	7.79	6.95	XP_020176395.1(uncharacterized protein LOC109761995 [Aegilops tauschii subsp. tauschii])
TraesCS1A02G189300	6.49	4.34	7.44	7.59	9.04	9.93	17.7	22.48	23.34	27.78	27.63	18.02	XP_020176368.1(uncharacterized protein LOC109761971 [Aegilops tauschii subsp. tauschii])
TraesCS1A02G189400	3.08	2.75	3.11	3.28	2.54	2.6	2.98	3.1	2.56	2.12	2.46	3.27	EMS55255.1(Putative nuclease HARBI1 [Triticum urartu])
TraesCS1A02G189500	2.12	1.79	1.55	1.87	1.94	1.45	2.2	2.35	1.74	2.12	1.69	2.21	XP_020176349.1(mitochondrial inner membrane protein OXA1-like [Aegilops tauschii subsp. tauschii])
TraesCS1A02G189600	4.11	5.5	3.72	6.16	4.34	6.75	4.7	2.87	4.09	3.96	3.85	3.61	XP_020176348.1(mitochondrial inner membrane protein OXA1-like [Aegilops tauschii subsp. tauschii])
TraesCS1A02G189700	0.43	0.35	0	0.77	0.28	0.78	1.16	0.54	0.4	0.29	0.61	0.28	EMS63650.1(hypothetical protein TRIUR3_09718 [Triticum urartu])
TraesCS1A02G189800	0.09	0.03	0.08	0.07	0	0.34	0.04	0.09	0.12	0.09	0.12	0.05	XP_020152812.1(mitochondrial inner membrane protein OXA1-like isoform X1 [Aegilops tauschii subsp. tauschii])
TraesCS1A02G189900	0.12	0.05	0.06	0.09	0.08	0.08	0.28	0.22	0.28	0.1	0.23	0.05	EMS57711.1(Aluminum-activated malate transporter 12 [Triticum urartu])
TraesCS1A02G190000	0.48	0.3	0.9	0.5	0.7	0.33	0.62	0.57	0.4	0.59	0.7	0.39	XP_020161015.1(DAR GTPase 2, mitochondrial [Aegilops tauschii subsp. tauschii])
TraesCS1A02G190100	0.3	0.58	0.19	0.35	0.37	0.36	0.88	0.67	1.14	1.6	1.03	1.01	EMS48623.1(NAC domain-containing protein 78 [Triticum urartu])
TraesCS1A02G190200	2.48	4.28	2.58	2.9	2.5	4.28	4.49	3.62	3.3	3.26	3.02	2.83	XP_020161037.1(probable serine/threonine-protein kinase At4g35230 [Aegilops tauschii subsp. tauschii])
TraesCS1A02G190300	0.02	0.03	0.03	0	0	0.01	0.09	0.02	0.03	0.03	0	0.05	XP_020175970.1(cell division control protein 48 homolog E-like [Aegilops tauschii subsp. tauschii])
TraesCS1A02G190400	24.98	29.43	23.75	27.27	15.72	48.17	24.19	13.08	18.88	13.05	19.23	24.77	XP_003568603.1(histone H2B.1 [Brachypodium distachyon])
TraesCS1A02G190500	12.9	11.46	13.77	10.28	10.89	8.81	10.86	14.1	12.26	11.87	11.78	10.34	XP_020179816.1(plant intracellular Ras-group-related LRR protein 5-like [Aegilops tauschii subsp. tauschii])
TraesCS1A02G190600	0	0	0	0	0	0	0	0	0	0	0	0	XP_020195235.1(dirigent protein 2-like [Aegilops tauschii subsp. tauschii])
TraesCS1A02G190700	3.47	2.72	3.29	3.61	3.39	2.48	3.67	3.74	3.38	2.92	2.82	3.29	EMS54694.1(hypothetical protein TRIUR3_13451 [Triticum urartu])
TraesCS1A02G190800	13.49	13.02	12.38	12.77	13.36	11.66	12.3	13.27	14.64	11.84	12.55	13.63	EMS52252.1(3-hydroxyisobutyryl-CoA hydrolase 1 [Triticum urartu])
TraesCS1A02G190900	6.73	8.03	6.78	9.3	6.73	9.41	5.18	5.34	5.54	6.68	6.75	6.22	XP_020195242.1(AT-hook motif nuclear-localized protein 10-like [Aegilops tauschii subsp. tauschii])
TraesCS1A02G191000	0.92	0.88	0.99	0.56	0.65	0.71	0.77	0.59	0.95	0.5	0.41	0.41	EMS54406.1(hypothetical protein TRIUR3_22837 [Triticum urartu])
TraesCS1A02G191100	0	0	0	0	0	0	0	0	0	0	0	0	EMS54405.1(hypothetical protein TRIUR3_22836 [Triticum urartu])
TraesCS1A02G191300	1.98	1.86	1.81	1.5	1.2	1.42	1.63	1.42	1.42	0.94	0.79	1.43	BAJ95584.1(predicted protein [Hordeum vulgare subsp. vulgare])
TraesCS1A02G191400	47.11	44.66	52.7	30.54	46.74	49.92	55.7	67.53	58.97	49.08	57.3	44.85	XP_020195341.1(uncharacterized protein At2g38710 [Aegilops tauschii subsp. tauschii])
TraesCS1A02G191500	0.05	0	0	0.04	0.05	0	0.09	0	0.05	0.05	0.09	0.16	EMS58262.1(hypothetical protein TRIUR3_22508 [Triticum urartu])
TraesCS1A02G191600	1.15	0.66	0.73	0.93	0.82	0.74	1.2	0.96	1.49	1.11	0.74	0.96	XP_020152258.1(uncharacterized protein LOC109737535 isoform X2 [Aegilops tauschii subsp. tauschii])
TraesCS1A02G191700	7.34	12.16	9.59	5.67	6.06	10.59	18.06	19.2	21.19	14.87	14.2	12.43	XP_020148339.1(abscisic acid receptor PYR1-like [Aegilops tauschii subsp. tauschii])
TraesCS1A02G191800	1.79	2.58	1.51	1.43	1.49	2.72	6.94	4.93	7.84	8.89	7.88	5.77	XP_020148337.1(mitochondrial carnitine/acylcarnitine carrier-like protein [Aegilops tauschii subsp. tauschii])
TraesCS1A02G191900	17.59	18.22	15.52	13.54	14.34	18.72	16.21	18.09	20.91	14.83	18.02	15.93	XP_020148338.1(mitochondrial carnitine/acylcarnitine carrier-like protein [Aegilops tauschii subsp. tauschii])
TraesCS1A02G192000	0	0	0	0	0	0	0	0	0	0	0	0	EMS51248.1(hypothetical protein TRIUR3_29700 [Triticum urartu])
TraesCS1A02G192100	0	0	0	0	0	0	0	0	0	0	0	0	CDM86129.1(unnamed protein product [Triticum aestivum])
TraesCS1A02G192200	26.2	24.57	24.99	27.07	25.72	27.55	37.03	46.04	67.66	51.81	21.99	21.62	XP_020193624.1(zinc finger CCCH domain-containing protein 15 homolog [Aegilops tauschii subsp. tauschii])
TraesCS1A02G192300	7.29	8.71	7.44	10.43	9	8.77	10.08	8.58	9.14	8.6	7.92	8.81	XP_020193623.1(60S ribosomal export protein NMD3 [Aegilops tauschii subsp. tauschii])
TraesCS1A02G192400	4.59	5	5.33	5.1	5.26	5.74	5.31	6.29	5.01	4.12	4.26	5.19	XP_020193621.1(protein DGS1, mitochondrial [Aegilops tauschii subsp. tauschii])
TraesCS1A02G192500	8.25	5.78	6.17	5.93	7.77	5.54	4.75	5.19	5.28	4.63	5.53	4.81	XP_020165320.1(armadillo repeat-containing protein 7 [Aegilops tauschii subsp. tauschii])
TraesCS1A02G192600	0.13	0.51	0.32	0.05	0.44	0.4	2.19	1.23	2.04	2.09	1.36	0.63	XP_020165337.1(RING-H2 finger protein ATL80-like [Aegilops tauschii subsp. tauschii])
TraesCS1A02G192700	0	0	0	0	0	0	0.02	0	0.02	0	0	0.02	XP_020165342.1(replication factor C subunit 5-like [Aegilops tauschii subsp. tauschii])
TraesCS1A02G192800	18.67	16.6	18.31	14.86	21.28	17.65	24	27.9	27.02	30.66	26.62	22.05	XP_020165319.1(uncharacterized protein LOC109750778 [Aegilops tauschii subsp. tauschii])
TraesCS1A02G192900	0.02	0	0	0	0.04	0.04	0	0	0.06	0	0	0.02	EMS66976.1(Ubiquitin carboxyl-terminal hydrolase 21 [Triticum urartu])
TraesCS1A02G193000	8	6.46	7.71	8.23	9.84	6.44	7.32	7.86	8.74	7.94	7.23	8.14	EMS66975.1(putative ADP-ribosylation factor GTPase-activating protein AGD8 [Triticum urartu])
TraesCS1A02G193100	0.1	0.07	0.04	0.29	0.27	0.22	0.2	0.11	0.13	0.1	0.16	0.25	XP_020165340.1(LOW QUALITY PROTEIN: uncharacterized protein LOC109750803 [Aegilops tauschii subsp. tauschii])
TraesCS1A02G193200	16.14	13.28	15.43	25.55	29.98	25.06	13.47	18.53	16.11	27.29	34.94	29.82	XP_020165313.1(transcription factor MYC2-like [Aegilops tauschii subsp. tauschii])
TraesCS1A02G193300	5.71	5.81	6.17	5.31	5.72	4.34	6.19	7.79	6.51	4.89	5.35	5.65	XP_020165341.1(dnaJ homolog subfamily C GRV2 [Aegilops tauschii subsp. tauschii])
TraesCS1A02G193400	0.61	0.64	0.59	1.63	1.44	0.74	0.78	1.45	0.91	1.25	1.92	2.41	XP_020163828.1(homeobox-leucine zipper protein ROC3 [Aegilops tauschii subsp. tauschii])
TraesCS1A02G193500	3.55	2.12	2.04	3.14	3.05	2.29	4.39	4.99	4.64	3.76	4.26	3.61	XP_020197095.1(probable plastid-lipid-associated protein 3, chloroplastic [Aegilops tauschii subsp. tauschii])
TraesCS1A02G193600	1.82	1.66	1.6	1.93	1.8	1.55	1.63	1.86	1.6	1.86	1.44	1.63	EMS55389.1(TEL2-interacting protein 1-like protein [Triticum urartu])
TraesCS1A02G193700	0	0.1	0.32	0.2	0.11	0	0.21	0.66	0.21	0.48	0.52	0.13	XP_020165589.1(probable calcium-binding protein CML11 [Aegilops tauschii subsp. tauschii])
TraesCS1A02G193800	1.21	0.73	0.34	0.86	0.7	0.36	3.01	0.68	1.37	1.61	0.86	0.2	XP_020165586.1(uncharacterized protein LOC109751092 [Aegilops tauschii subsp. tauschii])
TraesCS1A02G193900	14.03	12.7	13.13	13.02	13.93	11.72	9.98	9.77	9.44	12.59	11.41	10.39	EMS68295.1(hypothetical protein TRIUR3_14765 [Triticum urartu])
TraesCS1A02G194000	71.71	73.93	71.07	63.25	77	73.25	84.35	63.25	73.92	81.44	78.47	78.56	XP_003574391.1(NADH dehydrogenase [ubiquinone] 1 beta subcomplex subunit 10-B [Brachypodium distachyon])
TraesCS1A02G194100	7.98	7.73	5.56	6.09	7.4	6.57	5.43	6.27	5.89	6.06	6.79	5.89	XP_020165588.1(inositol-tetrakisphosphate 1-kinase 5 [Aegilops tauschii subsp. tauschii])
TraesCS1A02G194200	2.26	1.68	1.57	1.51	1.97	1.86	1.52	1.75	1.39	0.37	0.98	1.58	BAJ99660.1(predicted protein [Hordeum vulgare subsp. vulgare])
TraesCS1A02G194400	12.56	10.73	11.31	14.24	13.64	10.84	16.94	19.96	16.31	17.88	16.44	17.6	EMS66865.1(hypothetical protein TRIUR3_34788 [Triticum urartu])
TraesCS1A02G194500	3.75	5.11	3.77	2.5	2.31	3.58	6.38	5.48	7.91	6.13	3.6	3.94	XP_020194557.1(VQ motif-containing protein 9-like [Aegilops tauschii subsp. tauschii])
TraesCS1A02G194600	10.2	6.07	7.9	7.56	10.87	6.63	6.97	7.72	10.3	9.38	7.46	9.89	EMS49894.1(hypothetical protein TRIUR3_20518 [Triticum urartu])
TraesCS1A02G194700	0.69	1.09	0.6	0.5	0.5	0.4	0.94	1.09	0.55	0.25	0.56	0.67	EMS49895.1(hypothetical protein TRIUR3_20519 [Triticum urartu])
TraesCS1A02G194800	9.42	8.86	9.78	8.52	9.42	7.28	12.09	12.55	13.09	10.19	10.61	11.48	XP_020194562.1(uncharacterized protein LOC109780386 [Aegilops tauschii subsp. tauschii])
TraesCS1A02G194900	2.16	1.97	1.96	3.56	1.91	1.84	10.34	12.32	12.56	5.58	8.54	8.7	XP_020194563.1(cinnamoyl-CoA reductase-like SNL6 [Aegilops tauschii subsp. tauschii])
TraesCS1A02G195000	9.28	6.51	7.96	7.53	8.5	5.76	8	9.3	7.35	9.55	4.76	7.78	EMS57445.1(hypothetical protein TRIUR3_19723 [Triticum urartu])
TraesCS1A02G195100	12.06	9.71	11.24	10.27	11.3	9.1	7.13	6.96	6.57	7.06	6.65	8.22	EMS54006.1(TOM1-like protein 2 [Triticum urartu])
TraesCS1A02G195200	3.29	2.69	2.72	3.34	2.67	1.84	1.99	2	2.33	2.07	1.74	2.46	XP_020186174.1(glycerol-3-phosphate acyltransferase, chloroplastic isoform X2 [Aegilops tauschii subsp. tauschii])
TraesCS1A02G195300	4.94	6.1	5.03	6.32	4.65	6.36	5.36	5.11	5.57	4.63	5.34	5.36	XP_020159217.1(phenylalanine--tRNA ligase beta subunit, cytoplasmic-like isoform X1 [Aegilops tauschii subsp. tauschii])
TraesCS1A02G195312	0.03	0.08	0.04	0.02	0.04	0.05	0.03	0.1	0.03	0.11	0.06	0.06	XP_020159219.1(pentatricopeptide repeat-containing protein At4g19440, chloroplastic-like [Aegilops tauschii subsp. tauschii])
TraesCS1A02G195400	53.03	46.62	51.82	51.97	53.43	45.58	60	67.88	60.52	54.74	56.4	58.4	EMS48695.1(hypothetical protein TRIUR3_22494 [Triticum urartu])
TraesCS1A02G195500	0.18	0.6	0.36	0.53	0.25	0.41	0.28	0.05	0.24	0.52	0.49	0.74	XP_020198852.1(probable inactive shikimate kinase like 2, chloroplastic [Aegilops tauschii subsp. tauschii])
TraesCS1A02G195700	5.01	4.79	5.8	15.4	18.47	13.54	6.09	8.03	5.36	15.3	15.75	15.66	BAJ99875.1(predicted protein, partial [Hordeum vulgare subsp. vulgare])
TraesCS1A02G195900	4.37	4.27	4.98	4.72	5.95	4.07	12.4	27.35	14.2	14	14.48	9.26	XP_020198850.1(probable xyloglucan endotransglucosylase/hydrolase protein 29 [Aegilops tauschii subsp. tauschii])
TraesCS1A02G196000	5.69	6.85	5.27	4.82	6.18	9.34	4.8	3.74	3.64	3.59	3.38	4.53	XP_020198849.1(uncharacterized protein LOC109784660 [Aegilops tauschii subsp. tauschii])
TraesCS1A02G196100	1.67	1.99	1.09	1.03	0.55	0.99	1.9	2.31	1.43	0.79	0.74	1.42	XP_020198844.1(cellulose synthase-like protein D1 [Aegilops tauschii subsp. tauschii])
TraesCS1A02G196200	0.15	0.23	0.02	0.12	0.16	0.2	0.08	0.13	0.03	0.03	0.13	0.1	XP_020198845.1(putative pentatricopeptide repeat-containing protein At1g16830 [Aegilops tauschii subsp. tauschii])
TraesCS1A02G196300	25.34	27.86	20.6	26.44	21.99	26	26.72	24.48	22.99	20.04	22.98	22.11	EMS51868.1(26S proteasome non-ATPase regulatory subunit 13 [Triticum urartu])
TraesCS1A02G196400	0.35	0.71	0.53	0.35	0.36	0.44	1.49	0.83	0.46	0.34	1.6	0.22	XP_020198836.1(uncharacterized protein LOC109784649 [Aegilops tauschii subsp. tauschii])
TraesCS1A02G196500	0.09	0.12	0.02	0.18	0.49	0.03	0.24	0.22	0.08	0.33	0.28	0.09	XP_020198834.1(plastidal glycolate/glycerate translocator 1, chloroplastic [Aegilops tauschii subsp. tauschii])
TraesCS1A02G196600	14.11	12.7	13.11	22.88	24.31	20.01	15.95	18.48	15.96	25.72	24.96	23.74	EMS63831.1(Choline-phosphate cytidylyltransferase B [Triticum urartu])
TraesCS1A02G196700	0.04	0.06	0.12	0.05	0.1	0.25	0.1	0.09	0.18	0.04	0.09	0.2	XP_020198833.1(4-coumarate--CoA ligase-like 3 [Aegilops tauschii subsp. tauschii])
TraesCS1A02G196800	3.52	4.06	3.37	3.98	2.72	3.07	2.62	3.63	3.34	2.27	2.91	3.21	AKG97232.1(hyperosmolality-gated Ca2+ permeable channel [Triticum aestivum])
TraesCS1A02G196900	0	0	0	0	0	0	0	0	0	0	0	0	EMS66451.1(hypothetical protein TRIUR3_34962 [Triticum urartu])
TraesCS1A02G197000	1.29	0.82	1.1	1	1.13	0.59	0.87	1.11	1.03	1.06	0.82	1.34	EMS55130.1(Wall-associated receptor kinase 3 [Triticum urartu])
TraesCS1A02G197100	0.49	0.25	0.25	0.71	0.22	0.34	0.09	0.13	0.24	0.54	0.2	0.5	XP_020159329.1(cytochrome P450 85A1-like [Aegilops tauschii subsp. tauschii])
TraesCS1A02G197200	21.58	15.58	15.94	15.17	18.6	12.84	14.64	17.28	14.6	8.71	12.29	12.8	EMS55132.1(D-xylose-proton symporter-like 2 [Triticum urartu])
TraesCS1A02G197300	56.18	55.95	55.77	48.47	53.41	57.69	56.61	46.92	51.42	50.07	52.87	51.13	XP_020159324.1(probable NADH dehydrogenase [ubiquinone] 1 alpha subcomplex subunit 12 [Aegilops tauschii subsp. tauschii])
TraesCS1A02G197400	0	0	0	0.03	0	0	0	0	0.03	0.03	0.03	0.1	EMS55134.1(putative WRKY transcription factor 35 [Triticum urartu])
TraesCS1A02G197500	5.32	6.53	4.65	5.28	5	7.29	5.44	3.86	4.36	2.92	3.3	5.99	XP_020159327.1(uncharacterized protein LOC109744572 [Aegilops tauschii subsp. tauschii])
TraesCS1A02G197600	11.66	9.85	9.59	13.49	11.63	10.24	29.56	38.21	33.81	22.22	30.82	24.75	XP_020159326.1(uncharacterized protein LOC109744571 [Aegilops tauschii subsp. tauschii])
TraesCS1A02G197700	8.76	6.72	7.43	7.47	7.73	7.71	5.72	6.95	5.79	5.65	6.34	6.16	XP_020159326.1(uncharacterized protein LOC109744571 [Aegilops tauschii subsp. tauschii])
TraesCS1A02G197800	24.42	20.39	24.86	19.01	23.41	19.95	25.92	24.02	24.73	25.47	26.01	22.45	PNT67159.1(hypothetical protein BRADI_3g21680v3 [Brachypodium distachyon])
TraesCS1A02G197900	0.92	0.88	1.22	0.81	0.76	0.67	1.01	0.62	0.73	1.45	1.21	0.68	XP_020159328.1(uncharacterized protein LOC109744573 [Aegilops tauschii subsp. tauschii])
TraesCS1A02G198000	9.27	7.87	9.57	7.23	7.21	7.08	5.79	7.27	7.59	5.18	5.86	6.53	XP_020159320.1(uncharacterized protein LOC109744566 isoform X2 [Aegilops tauschii subsp. tauschii])
TraesCS1A02G198100	11.59	10.85	12.17	11.64	11.97	11.21	10.81	12.04	10.94	9.38	9.22	10.19	XP_020159316.1(cyclin-dependent kinase E-1 [Aegilops tauschii subsp. tauschii])
TraesCS1A02G198200	9.72	12.88	11.58	14.29	11.42	12.88	10.65	8.12	9.11	10.49	9.84	10.98	XP_020149190.1(putative E3 ubiquitin-protein ligase RING1a isoform X1 [Aegilops tauschii subsp. tauschii])
TraesCS1A02G198300	5.34	3.38	3.77	5.11	5.91	3.55	29.27	39.38	31.65	20.77	27.73	28.56	XP_020149177.1(urea-proton symporter DUR3 [Aegilops tauschii subsp. tauschii])
TraesCS1A02G198400	7.19	6.54	6.65	7.76	7.21	8.2	5.98	4.37	3.88	4.15	4.03	4.92	XP_020186668.1(ATP-dependent Clp protease proteolytic subunit 4, chloroplastic-like [Aegilops tauschii subsp. tauschii])
TraesCS1A02G198500	31.69	27.39	25.34	50.91	50.96	42.92	42.77	49.56	38.96	52.41	60.98	54.62	XP_020186669.1(uncharacterized protein LOC109772394 [Aegilops tauschii subsp. tauschii])
TraesCS1A02G198600	4.72	5.9	5.1	7.03	9.3	7.8	7.55	6.52	7.62	12.13	7.35	8.68	XP_020186671.1(probable methyltransferase PMT21 [Aegilops tauschii subsp. tauschii])
TraesCS1A02G198700	1.92	1.74	1.7	1.88	1.91	1.62	2.06	2.17	2.05	1.9	1.95	2.03	XP_020186670.1(uncharacterized protein LOC109772395 [Aegilops tauschii subsp. tauschii])
TraesCS1A02G198800	7.74	9.21	11.06	3.51	7.35	5.33	22.66	25.54	26.88	28.57	20.49	14.65	BAJ87436.1(predicted protein, partial [Hordeum vulgare subsp. vulgare])
TraesCS1A02G198900	3.52	5.29	2.2	3.73	2.62	3.72	5.65	3.72	4.14	3.69	3.32	3.59	XP_020175065.1(patellin-6 [Aegilops tauschii subsp. tauschii])
TraesCS1A02G199000	3.49	3.79	3.78	4.95	3.58	4.28	3.88	4.02	3.34	3.4	2.74	4.15	XP_020200092.1(phagocyte signaling-impaired protein isoform X1 [Aegilops tauschii subsp. tauschii])
TraesCS1A02G199100	0	0	0	0	0	0	0	0	0	0	0	0	EMS65459.1(hypothetical protein TRIUR3_12221 [Triticum urartu])
TraesCS1A02G199200	0	0	0	0	0	0	0	0	0	0	0	0	XP_020188785.1(uncharacterized protein LOC109774476 [Aegilops tauschii subsp. tauschii])
TraesCS1A02G199300	2.25	3.41	0.68	1.35	1.6	0.95	1.49	1.72	0.92	0.45	1.03	0.48	EMS55981.1(Putative expansin-A30 [Triticum urartu])
TraesCS1A02G199400	0.88	1.05	0.44	0.09	0.37	0.6	0.58	0.29	0.07	0.29	0.47	1.08	XP_020188786.1(putative expansin-A30 [Aegilops tauschii subsp. tauschii])
TraesCS1A02G199500	39.92	42.44	40.16	47.83	45.73	43.39	44.27	39.96	46.13	51.07	41.33	43.56	XP_020188784.1(SUMO-conjugating enzyme SCE1-like [Aegilops tauschii subsp. tauschii])
TraesCS1A02G199600	2.55	2.93	1.54	4.94	2.2	3.06	2.97	2.85	2.46	3.82	3.98	3.29	EMS66203.1(MADS-box transcription factor 56 [Triticum urartu])
TraesCS1A02G199700	0	0	0	0.11	0.05	0	0	0	0	0	0	0	EMS66021.1(hypothetical protein TRIUR3_08108 [Triticum urartu])
TraesCS1A02G199800	0	0	0	0	0	0	0	0	0	0	0	0	XP_020149111.1(signal recognition particle 14 kDa protein [Aegilops tauschii subsp. tauschii])
TraesCS1A02G199900	0.63	0.46	0.64	1.11	0.31	1.13	0.49	0.98	0.76	0.91	0.27	0.31	XP_020161858.1(MADS-box transcription factor 56-like isoform X1 [Aegilops tauschii subsp. tauschii])
TraesCS1A02G200000	0.16	0.48	0	0.21	0.11	0	0.05	0.59	0.05	0.42	0	0.27	XP_020179423.1(protein CURVATURE THYLAKOID 1B, chloroplastic-like [Aegilops tauschii subsp. tauschii])
TraesCS1A02G200100	0.72	1.13	0.39	0.54	0.42	0.52	1.26	1.15	1.23	0.48	0.96	0.69	EMS60130.1(Peroxidase 5 [Triticum urartu])
TraesCS1A02G200200	8.89	13.01	5.43	5.79	5.42	8.44	12.06	8.9	7.4	5.16	6.3	8.77	XP_020179422.1(peroxidase 5-like [Aegilops tauschii subsp. tauschii])
TraesCS1A02G200400	0	0	0	0	0	0	0	0	0	0	0	0	XP_021663251.1(uncharacterized protein LOC110652064 [Hevea brasiliensis])
TraesCS1A02G200500	1.08	1.1	1.21	0.74	0.69	0.5	1.72	1.62	1.71	0.95	1.08	1.08	XP_020179425.1(putative B3 domain-containing protein Os10g0537100 [Aegilops tauschii subsp. tauschii])
TraesCS1A02G200600	0.21	0.22	0.13	0.2	0.22	0.18	0.12	0.2	0.17	0.17	0.13	0.2	XP_020179421.1(uncharacterized protein LOC109765044 [Aegilops tauschii subsp. tauschii])
TraesCS1A02G200700	0.67	1.75	0.26	0.2	0	0.69	0.85	0.28	0.09	0.1	0.4	1.07	XP_020149213.1(heavy metal-associated isoprenylated plant protein 44-like [Aegilops tauschii subsp. tauschii])
TraesCS1A02G200800	11.86	10.6	11.51	11.58	12.56	10.3	14.8	16.67	13.92	14.67	16.37	14.7	XP_020157029.1(tobamovirus multiplication protein 3-like [Aegilops tauschii subsp. tauschii])
TraesCS1A02G200900	2.17	1.91	2.27	2.34	2.01	1.63	1.76	2.64	1.72	1.57	1.56	2.16	XP_020157028.1(uncharacterized protein LOC109742350 [Aegilops tauschii subsp. tauschii])
TraesCS1A02G201000	0.66	0.62	0.88	0.81	0.92	0.6	0.79	0.9	0.75	0.62	0.36	0.8	XP_020157030.1(uncharacterized protein LOC109742352 [Aegilops tauschii subsp. tauschii])
TraesCS1A02G201100	0.07	0.18	0	0.12	0.3	0.13	0.13	0.08	0.13	0	0.25	0	XP_020180097.1(transcription factor MYB23-like [Aegilops tauschii subsp. tauschii])
TraesCS1A02G201200	1.49	1.81	1.62	1.62	2.31	2.65	4.82	4.25	4.67	6.49	5.4	3.71	XP_020180095.1(uncharacterized protein LOC109765729 [Aegilops tauschii subsp. tauschii])
TraesCS1A02G201300	70.47	82.5	75.31	63.24	55.78	94.39	58.93	47.83	52.64	48.53	55.88	67.56	XP_022638524.1(uncharacterized protein LOC106766494 [Vigna radiata var. radiata])
TraesCS1A02G201400	3.53	2.71	2.97	3.45	5.65	3.47	3.57	5.63	4.61	5.13	6.55	5.36	XP_020180096.1(protein PLASTID MOVEMENT IMPAIRED 1-like [Aegilops tauschii subsp. tauschii])
TraesCS1A02G201500	0.82	0.47	0.61	0.73	1.17	0.48	0.64	0.6	0.74	1.03	0.6	0.9	BAK02760.1(predicted protein [Hordeum vulgare subsp. vulgare])
TraesCS1A02G201600	25.46	34.35	23.44	27.63	22.4	24.67	67.7	67.13	69.74	68.34	66.1	71.65	EMS63940.1(Monosaccharide-sensing protein 2 [Triticum urartu])
TraesCS1A02G201700	3.93	3.45	4.79	2.34	3.41	3.82	10.39	12	12.75	10.34	8.66	6.21	XP_020170714.1(probable E3 ubiquitin-protein ligase ATL44 [Aegilops tauschii subsp. tauschii])
TraesCS1A02G201800	0.1	0.08	0.03	0.05	0.05	0	0	0.01	0.05	0.05	0	0.05	XP_020170709.1(putative pentatricopeptide repeat-containing protein At3g25060, mitochondrial [Aegilops tauschii subsp. tauschii])
TraesCS1A02G201900	0	0	0	0.07	0	0.18	0.21	0	0	0	0.12	0	XP_020170709.1(putative pentatricopeptide repeat-containing protein At3g25060, mitochondrial [Aegilops tauschii subsp. tauschii])
TraesCS1A02G202000	0.88	1.11	0.93	1.29	1.46	1.72	0.51	0.55	0.99	0.57	0.96	0.93	XP_020170713.1(MLO-like protein 9 [Aegilops tauschii subsp. tauschii])
TraesCS1A02G202100	0	0	0	0	0.07	0.03	0.03	0.04	0	0	0.03	0.11	XP_020170710.1(serine carboxypeptidase-like 34 [Aegilops tauschii subsp. tauschii])
TraesCS1A02G202200	0	0	0	0	0	0	0	0	0	0	0	0	EMS58877.1(hypothetical protein TRIUR3_09118 [Triticum urartu])
TraesCS1A02G202300	9.61	9.46	10.85	22.53	25.21	17.93	12.27	15.59	13.41	26.86	24.54	26.9	XP_020170711.1(probable protein phosphatase 2C 47 isoform X1 [Aegilops tauschii subsp. tauschii])
TraesCS1A02G202400	0	0	0	0	0	0	0	0	0	0	0	0	CDM85936.1(unnamed protein product [Triticum aestivum])
TraesCS1A02G202500	0	0	0	0	0	0	0	0	0	0	0	0	XP_003572016.3(uncharacterized protein LOC100832345 [Brachypodium distachyon])
TraesCS1A02G202600	0	0	0	0	0	0	0	0	0	0	0	0	XP_020170710.1(serine carboxypeptidase-like 34 [Aegilops tauschii subsp. tauschii])
TraesCS1A02G202700	0	0	0.03	0.03	0	0	0	0	0	0	0.03	0	EMS57764.1(hypothetical protein TRIUR3_32188 [Triticum urartu])
TraesCS1A02G202800	0.19	0.76	0.16	0.14	0.19	0	0.5	0.47	0.18	0.18	0.32	0	XP_020182750.1(ubiquitin-NEDD8-like protein RUB2 [Aegilops tauschii subsp. tauschii])
TraesCS1A02G202900	0	0	0	0	0	0	0	0	0	0	0	0	P30570.2(RecName: Full=EC protein III; AltName: Full=Zinc metallothionein class II)
TraesCS1A02G203000	28.76	29.06	27.84	26.21	28.44	26.64	32.47	37.55	36.29	32.97	35.11	28.71	BAJ95849.1(predicted protein, partial [Hordeum vulgare subsp. vulgare])
TraesCS1A02G203100	0.27	0.32	0.31	0.44	0.5	0.25	0.25	0.26	0.39	0.59	0.21	0.23	XP_020179317.1(pentatricopeptide repeat-containing protein At3g02330 [Aegilops tauschii subsp. tauschii])
TraesCS1A02G203200	3.85	2.98	2.59	1.67	2.45	3.25	1.85	4.71	4.1	2.96	2.35	1.36	XP_020179316.1(expansin-like A2 [Aegilops tauschii subsp. tauschii])
TraesCS1A02G203300	0	0	0.15	0.14	0	0.16	0.05	0.06	0.2	0	0	0	XP_020194986.1(uncharacterized protein LOC109780813 [Aegilops tauschii subsp. tauschii])
TraesCS1A02G203400	9.09	7.38	9.27	8.25	10.3	7.34	11.33	13.13	12.82	11.83	11	11.15	XP_020194988.1(probable serine/threonine-protein kinase At4g35230 [Aegilops tauschii subsp. tauschii])
TraesCS1A02G203500	0	0.03	0	0	0	0	0.03	0	0	0	0.03	0	XP_015616776.1(PREDICTED: uncharacterized protein LOC4350839 [Oryza sativa Japonica Group])
TraesCS1A02G203600	63.74	39.88	52.66	73.2	105.62	67.75	6.96	14.77	8.22	10.81	17.64	11.69	ACJ68105.1(chitinase [Hordeum vulgare subsp. vulgare])
TraesCS1A02G203700	35.43	25.08	25.21	50.5	20.89	14.9	1.36	4.06	4.19	0.73	1.66	0.68	BAB82471.1(chitinase 1 [Triticum aestivum])
TraesCS1A02G203800	26.65	20.98	23.69	15.25	27.24	20.07	6.03	8.67	8.23	4.11	6.67	5.34	EMS45922.1(Adipocyte plasma membrane-associated protein [Triticum urartu])
TraesCS1A02G203900	11.89	14.37	6.98	10.29	8.12	11.82	17.27	10.65	19.33	5.75	16.09	9.11	EMS66136.1(Glutathione S-transferase [Triticum urartu])
TraesCS1A02G204100	0	0	0.12	0	0	0.13	0	0	0	0	0	0	CDM81689.1(unnamed protein product [Triticum aestivum])
TraesCS1A02G204200	5.54	5.26	5.56	5.08	5.91	5.34	5.91	6.59	6.67	7.85	6.73	6.38	XP_020181299.1(DDB1- and CUL4-associated factor 8-like [Aegilops tauschii subsp. tauschii])
[truncated: 105,893 more rows]

## Sheet: Table S5
Table S5 DEGs between The A-NIL and the B-NIL under NN condition
Gene_ID	FC (NN_NILKN9204/NN_NILJ411)	Log2FC (NN_NILKN9204/NN_NILJ411)	p-value	p-adjusted	Significant	Regulate	NN_NILJ411_1	NN_NILJ411_2	NN_NILJ411_3	NN_NILKN9204_1	NN_NILKN9204_2	NN_NILKN9204_3	NN_NILJ411	NN_NILKN9204	NR_hit-name	NR_description
TraesCS1A02G003400	0.115	-3.11543	0.00154242	0.0217503	yes	down	0.29	0.77	0.33	0.11	0	0.05	0.463333	0.0533333	EMS61405.1	3'-N-debenzoyl-2'-deoxytaxol N-benzoyltransferase [Triticum urartu]
TraesCS1A02G010600	7.726	2.94967	3.14158e-09	1.8821e-07	yes	up	1.24	0.8	1.69	7.69	5.3	6.65	1.24333	6.54667	XP_020160691.1	myrosinase-binding protein 2-like [Aegilops tauschii subsp. tauschii]
TraesCS1A02G013900	0.268	-1.90214	0.000968639	0.0148375	yes	down	1.53	6.8	4.77	0.95	0.72	1.72	4.36667	1.13	EMS52099.1	Glutathione S-transferase 1 [Triticum urartu]
TraesCS1A02G016000	0.282	-1.82621	0.000574345	0.00956072	yes	down	0.45	0.65	0.36	0.15	0.1	0.14	0.486667	0.13	XP_020156837.1	G-type lectin S-receptor-like serine/threonine-protein kinase At2g19130 [Aegilops tauschii subsp. tauschii]
TraesCS1A02G017300	0.144	-2.79166	1.14471e-18	2.32035e-16	yes	down	13.64	14.97	8.7	1.67	1.35	2.15	12.4367	1.72333	EMS62793.1	putative glutathione S-transferase GSTU6 [Triticum urartu]
TraesCS1A02G020800	0.016	-5.93428	7.1291e-06	0.000213643	yes	down	2.4	0.43	0.22	0.03	0.02	0	1.01667	0.0166667	XP_020175744.1	premnaspirodiene oxygenase-like [Aegilops tauschii subsp. tauschii]
TraesCS1A02G025500	0.241	-2.05328	9.57169e-14	1.12432e-11	yes	down	5.61	4.06	4.32	0.89	0.84	1.48	4.66333	1.07	XP_020156667.1	disease resistance protein RPM1-like [Aegilops tauschii subsp. tauschii]
TraesCS1A02G025600	0.349	-1.51844	2.57529e-29	1.38253e-26	yes	down	21.88	20.16	19.28	7.15	6.38	7.02	20.44	6.85	EMS48158.1	Disease resistance protein RPM1 [Triticum urartu]
TraesCS1A02G026200	0.493	-1.02172	1.50014e-08	7.96015e-07	yes	down	32.52	36.69	27.62	16.05	12.63	16.56	32.2767	15.08	EMS61126.1	Disease resistance protein RPM1 [Triticum urartu]
TraesCS1A02G029700	0.402	-1.31607	0.000318017	0.00580112	yes	down	1.37	2.05	1.42	0.53	0.59	0.74	1.61333	0.62	EMS65197.1	Disease resistance protein RPM1 [Triticum urartu]
TraesCS1A02G031200	2.176	1.12196	1.67089e-07	7.26912e-06	yes	up	8.06	11.69	8.35	19.52	16.85	22.35	9.36667	19.5733	XP_020157135.1	probable serine/threonine-protein kinase PBL11 [Aegilops tauschii subsp. tauschii]
TraesCS1A02G032900	0.21	-2.24893	0.00162399	0.0226776	yes	down	0.63	0.25	0.49	0.09	0.13	0.06	0.456667	0.0933333	XP_020189786.1	protein DETOXIFICATION 19-like isoform X1 [Aegilops tauschii subsp. tauschii]
TraesCS1A02G034400	200.758	7.64932	3.76485e-09	2.22256e-07	yes	up	0	0	0	2.18	3.38	1.93	0	2.49667	EMS66877.1	hypothetical protein TRIUR3_05566 [Triticum urartu]
TraesCS1A02G037700	0.195	-2.35534	4.42997e-46	9.5128e-43	yes	down	47.37	36.92	34.84	7.91	6.78	7.7	39.71	7.46333	XP_020173247.1	phenylalanine ammonia-lyase-like [Aegilops tauschii subsp. tauschii]
TraesCS1A02G037800	0.297	-1.75364	5.13617e-21	1.29756e-18	yes	down	39.27	39.53	27.55	11.47	9.03	9.78	35.45	10.0933	XP_020173238.1	phenylalanine ammonia-lyase-like [Aegilops tauschii subsp. tauschii]
TraesCS1A02G040300	4.437	2.14968	9.74512e-11	7.50724e-09	yes	up	3.49	7.55	3.91	22.98	15.02	25.77	4.98333	21.2567	ACD02025.1	Q-type C2H2 zinc finger protein [Triticum aestivum]
TraesCS1A02G043900	0.097	-3.36001	1.45656e-08	7.74082e-07	yes	down	8.7	2.6	1.46	0.66	0.24	0.29	4.25333	0.396667	XP_020156220.1	laccase-25-like isoform X2 [Aegilops tauschii subsp. tauschii]
TraesCS1A02G048100	0.428	-1.22285	0.00129985	0.018879	yes	down	2.72	2.49	1.11	0.93	0.68	0.98	2.10667	0.863333	EMS46625.1	L-type lectin-domain containing receptor kinase IV.1 [Triticum urartu]
TraesCS1A02G050200	0.016	-6.01075	0.000140434	0.00287633	yes	down	0.44	0.07	0.25	0	0	0	0.253333	0	XP_020196230.1	aromatic-L-amino-acid decarboxylase-like [Aegilops tauschii subsp. tauschii]
TraesCS1A02G051800	2.956	1.56346	2.31995e-05	0.000599765	yes	up	1.63	3.73	3.2	6.07	8.77	9.5	2.85333	8.11333	XP_020164097.1	UPF0014 membrane protein STAR2 [Aegilops tauschii subsp. tauschii]
TraesCS1A02G060200	2.316	1.21169	0.00038594	0.00680879	yes	up	0.94	1.33	0.83	2.95	1.89	2.12	1.03333	2.32	XP_020170158.1	zinc finger protein STOP1 homolog [Aegilops tauschii subsp. tauschii]
TraesCS1A02G068500	5.587	2.48212	4.90517e-09	2.82534e-07	yes	up	0.89	0.65	0.95	3.98	4.53	4.96	0.83	4.49	XP_020148921.1	uncharacterized protein At4g08330, chloroplastic-like [Aegilops tauschii subsp. tauschii]
TraesCS1A02G069500	3.223	1.68839	0.000230667	0.00442629	yes	up	1.04	0.53	0.27	2.33	1.87	1.52	0.613333	1.90667	XP_020199266.1	uncharacterized protein LOC109785071 [Aegilops tauschii subsp. tauschii]
TraesCS1A02G070400	0.333	-1.58466	2.3218e-15	3.40907e-13	yes	down	89.82	103.35	72.75	31.2	21.11	26.76	88.64	26.3567	ABN43185.1	WRKY transcription factor [Triticum aestivum]
TraesCS1A02G070600	0.444	-1.17143	1.35048e-08	7.2274e-07	yes	down	6.74	7.67	6.15	3.76	2.8	2.44	6.85333	3	XP_020151403.1	putative serine/threonine-protein kinase-like protein CCR3 [Aegilops tauschii subsp. tauschii]
TraesCS1A02G076200	0.159	-2.65255	1.4413e-11	1.27138e-09	yes	down	3.93	4.2	3.37	1	0.48	0.31	3.83333	0.596667	XP_020164818.1	transcription factor MYB30-like [Aegilops tauschii subsp. tauschii]
TraesCS1A02G076500	0.402	-1.31434	3.55412e-05	0.000868819	yes	down	2.24	2.58	3.39	1.09	1.35	0.76	2.73667	1.06667	XP_020198974.1	putative disease resistance protein At1g58400 [Aegilops tauschii subsp. tauschii]
TraesCS1A02G079000	3.048	1.60796	0.000160805	0.00323475	yes	up	1.2	1.12	0.81	2.58	2.88	3.74	1.04333	3.06667	EMS51266.1	Lecithin-cholesterol acyltransferase-like 1 [Triticum urartu]
TraesCS1A02G079500	0.214	-2.22348	7.81722e-12	7.13371e-10	yes	down	4.67	5.79	5.61	1.04	0.81	1.46	5.35667	1.10333	XP_020187345.1	peroxidase 5-like [Aegilops tauschii subsp. tauschii]
TraesCS1A02G079700	0.429	-1.22234	2.76373e-13	3.04835e-11	yes	down	119.24	134.85	102.24	53.19	44.96	50.28	118.777	49.4767	EMS68085.1	Pto-interacting protein 1 [Triticum urartu]
TraesCS1A02G082500	0.371	-1.43137	1.44516e-07	6.36168e-06	yes	down	143.3	150.79	82.86	54.84	30.77	49.01	125.65	44.8733	------	------
TraesCS1A02G083300	0.475	-1.07352	0.000363126	0.00648455	yes	down	4.13	4.9	3.98	2.79	1.58	1.63	4.33667	2	XP_020188723.1	uncharacterized protein LOC109774415 [Aegilops tauschii subsp. tauschii]
TraesCS1A02G089500	0.258	-1.95321	1.51321e-16	2.49356e-14	yes	down	38.03	37.12	25.05	10.73	6.4	7.78	33.4	8.30333	XP_020154330.1	1-aminocyclopropane-1-carboxylate oxidase-like [Aegilops tauschii subsp. tauschii]
TraesCS1A02G089600	0.302	-1.72552	1.48767e-13	1.70377e-11	yes	down	43.18	40.84	32.75	14.7	8.2	11.25	38.9233	11.3833	BAK00849.1	predicted protein [Hordeum vulgare subsp. vulgare]
TraesCS1A02G093500	2.45	1.29294	0.000267735	0.00502121	yes	up	1.29	1.24	2.03	3.03	2.91	4.79	1.52	3.57667	BAJ87837.1	predicted protein [Hordeum vulgare subsp. vulgare]
TraesCS1A02G094900	0.419	-1.25407	3.57901e-10	2.53803e-08	yes	down	18.3	21.81	21.15	9.56	6.62	8.6	20.42	8.26	XP_020174855.1	phenylalanine ammonia-lyase-like [Aegilops tauschii subsp. tauschii]
TraesCS1A02G097300	2.126	1.08833	3.62261e-08	1.78701e-06	yes	up	6.74	9.26	7.67	17.71	15.66	15.12	7.89	16.1633	EMS47219.1	GATA transcription factor 23 [Triticum urartu]
TraesCS1A02G106900	0.356	-1.49083	6.76747e-06	0.000203962	yes	down	2.17	3.1	3.36	0.93	0.79	1.23	2.87667	0.983333	XP_020165536.1	probable flavin-containing monooxygenase 1 [Aegilops tauschii subsp. tauschii]
TraesCS1A02G107700	0.004	-7.90768	9.54736e-10	6.24221e-08	yes	down	1.37	1.53	2.65	0	0	0	1.85	0	EMS66156.1	Transcription factor ASG4 [Triticum urartu]
TraesCS1A02G121500	2.117	1.08198	0.00411654	0.0481813	yes	up	2.89	5.19	4.06	9.68	5.82	9.56	4.04667	8.35333	EMS47362.1	putative WRKY transcription factor 50 [Triticum urartu]
TraesCS1A02G122500	0.441	-1.18024	1.99451e-14	2.62557e-12	yes	down	236.55	200.17	194.83	91.45	102.53	74.13	210.517	89.37	EMS59690.1	NADP-dependent malic enzyme, chloroplastic [Triticum urartu]
TraesCS1A02G127900	0.495	-1.01338	3.27213e-08	1.62228e-06	yes	down	28.93	32.09	23.67	13.94	15.34	11.06	28.23	13.4467	XP_020149811.1	proline-rich receptor-like protein kinase PERK1 [Aegilops tauschii subsp. tauschii]
TraesCS1A02G144200	0.373	-1.42126	0.00124957	0.0182647	yes	down	0.74	1.31	0.69	0.51	0.24	0.24	0.913333	0.33	XP_003565662.1	probable LRR receptor-like serine/threonine-protein kinase At3g47570 [Brachypodium distachyon]
TraesCS1A02G149700	0.405	-1.30412	1.69201e-11	1.47736e-09	yes	down	4.51	4.75	5.04	2.04	2.1	1.44	4.76667	1.86	XP_020186678.1	probable leucine-rich repeat receptor-like protein kinase At1g35710 [Aegilops tauschii subsp. tauschii]
TraesCS1A02G150100	0.326	-1.61879	5.09765e-08	2.44445e-06	yes	down	18.25	14.54	10.67	6.63	3.01	3.97	14.4867	4.53667	EMS46943.1	Receptor-like protein 12 [Triticum urartu]
TraesCS1A02G156100	0.11	-3.18624	4.90122e-09	2.82534e-07	yes	down	7.85	3.26	2.01	0.3	0.71	0.34	4.37333	0.45	XP_020185597.1	probable cytokinin riboside 5'-monophosphate phosphoribohydrolase LOGL10 isoform X1 [Aegilops tauschii subsp. tauschii]
TraesCS1A02G157700	0.415	-1.2674	2.31606e-11	1.98938e-09	yes	down	11.01	8.04	7.99	3.71	3.54	3.51	9.01333	3.58667	XP_020174777.1	double-stranded RNA-binding protein 6-like [Aegilops tauschii subsp. tauschii]
TraesCS1A02G159200	0.456	-1.13216	2.42185e-06	8.06297e-05	yes	down	12.2	13.97	13.9	4.59	5.28	7.88	13.3567	5.91667	XP_020174168.1	uncharacterized protein LOC109759738 [Aegilops tauschii subsp. tauschii]
TraesCS1A02G173000	0.426	-1.23138	0.00101995	0.015482	yes	down	15.42	13.52	14.82	9.78	3.11	5.4	14.5867	6.09667	EMS47554.1	hypothetical protein TRIUR3_15645 [Triticum urartu]
TraesCS1A02G186600	0.153	-2.70863	1.62672e-08	8.57879e-07	yes	down	8.62	2.76	4.22	0.71	0.98	0.61	5.2	0.766667	EMS59368.1	putative glutathione S-transferase GSTU6 [Triticum urartu]
TraesCS1A02G187800	0.162	-2.62661	3.57544e-08	1.76501e-06	yes	down	2.36	2.45	3.57	0.51	0.66	0.15	2.79333	0.44	XP_020158199.1	uncharacterized protein LOC109743516 [Aegilops tauschii subsp. tauschii]
TraesCS1A02G195700	0.343	-1.54556	4.18788e-17	7.34119e-15	yes	down	15.4	18.47	13.54	5.01	4.79	5.8	15.8033	5.2	BAJ99875.1	predicted protein, partial [Hordeum vulgare subsp. vulgare]
TraesCS1A02G202300	0.475	-1.07495	3.75795e-09	2.22039e-07	yes	down	22.53	25.21	17.93	9.61	9.46	10.85	21.89	9.97333	XP_020170711.1	probable protein phosphatase 2C 47 isoform X1 [Aegilops tauschii subsp. tauschii]
TraesCS1A02G205100	3.442	1.78319	9.17095e-06	0.00026512	yes	up	0.75	1.09	2.06	4.93	3.66	4.32	1.3	4.30333	XP_020163660.1	NEP1-interacting protein-like 1 [Aegilops tauschii subsp. tauschii]
TraesCS1A02G207300	0.379	-1.4	0.00320225	0.0394418	yes	down	3.14	1.43	0.91	0.55	0.6	0.82	1.82667	0.656667	XP_020180889.1	putative transporter arsB [Aegilops tauschii subsp. tauschii]
TraesCS1A02G210400	0.254	-1.97636	2.15686e-17	3.83967e-15	yes	down	16.15	26.4	16.83	4.68	4.93	5.17	19.7933	4.92667	XP_020184471.1	probable trehalose-phosphate phosphatase 2 isoform X1 [Aegilops tauschii subsp. tauschii]
TraesCS1A02G210900	3.066	1.61635	1.29488e-09	8.2464e-08	yes	up	14.52	14.54	10.19	49.36	24.04	42.04	13.0833	38.48	XP_020173944.1	protein NRT1/ PTR FAMILY 6.3-like [Aegilops tauschii subsp. tauschii]
TraesCS1A02G211500	0.255	-1.97081	2.35537e-15	3.45099e-13	yes	down	34.47	38.52	25.49	10.75	5.63	8.31	32.8267	8.23	BAJ97858.1	predicted protein, partial [Hordeum vulgare subsp. vulgare]
TraesCS1A02G217100	0.395	-1.34167	7.74709e-06	0.000230155	yes	down	5.34	5.56	4.57	2.29	1.58	2.04	5.15667	1.97	XP_020169774.1	uncharacterized protein LOC109755278 [Aegilops tauschii subsp. tauschii]
TraesCS1A02G220100	0.405	-1.30436	0.000885671	0.0137799	yes	down	0.63	0.77	0.69	0.24	0.27	0.3	0.696667	0.27	EMS62154.1	hypothetical protein TRIUR3_29639 [Triticum urartu]
TraesCS1A02G221400	2.532	1.34019	3.47909e-07	1.41127e-05	yes	up	1.56	2.15	1.75	4.48	4.11	4.69	1.82	4.42667	XP_020156306.1	metalloendoproteinase 1-MMP-like [Aegilops tauschii subsp. tauschii]
TraesCS1A02G228100	2.113	1.079	0.000171767	0.00342517	yes	up	1.95	2.26	1.33	4.82	3.3	3.17	1.84667	3.76333	XP_020150886.1	probable protein phosphatase 2C 48 [Aegilops tauschii subsp. tauschii]
TraesCS1A02G232000	0.404	-1.3069	0.00157548	0.0221019	yes	down	2.01	1.86	1.83	0.45	0.91	0.85	1.9	0.736667	XP_020148651.1	thiamine pyrophosphokinase 3-like [Aegilops tauschii subsp. tauschii]
TraesCS1A02G234600	4.414	2.14206	5.86888e-20	1.3266e-17	yes	up	12.26	17.98	18.12	80.9	76.43	49.82	16.12	69.05	XP_020194728.1	lichenase-2 [Aegilops tauschii subsp. tauschii]
TraesCS1A02G236100	0.251	-1.99452	9.5369e-13	9.66575e-11	yes	down	5.9	4.91	3.52	1.31	0.84	1.29	4.77667	1.14667	XP_020172309.1	protein BONZAI 3-like isoform X1 [Aegilops tauschii subsp. tauschii]
TraesCS1A02G255400	0.29	-1.78466	5.69194e-17	9.80268e-15	yes	down	59.81	67.11	42.23	17.11	12.63	16.75	56.3833	15.4967	XP_020161543.1	uncharacterized protein LOC109746850 [Aegilops tauschii subsp. tauschii]
TraesCS1A02G257200	0.163	-2.61657	4.99345e-08	2.39783e-06	yes	down	1.08	1.17	1.03	0.19	0.11	0.22	1.09333	0.173333	XP_020181645.1	AAA-ATPase ASD, mitochondrial-like [Aegilops tauschii subsp. tauschii]
TraesCS1A02G257500	0.495	-1.01451	0.00130732	0.0189523	yes	down	7.69	6.97	8.62	4.77	2.15	4.23	7.76	3.71667	XP_020190328.1	probable carboxylesterase 15 [Aegilops tauschii subsp. tauschii]
TraesCS1A02G266100	0.428	-1.22594	7.41997e-09	4.16221e-07	yes	down	21.65	25.42	17.37	9.64	7.17	9.69	21.48	8.83333	XP_020169607.1	phospholipase A1-II 7-like [Aegilops tauschii subsp. tauschii]
TraesCS1A02G273600	0.221	-2.17696	0.00041059	0.00717551	yes	down	0.56	0.42	0.45	0.04	0.16	0.11	0.476667	0.103333	XP_020167656.1	cysteine-rich receptor-like protein kinase 10 [Aegilops tauschii subsp. tauschii]
TraesCS1A02G276000	0.364	-1.45746	5.35003e-05	0.0012479	yes	down	2.72	1.96	2.85	0.89	0.82	0.93	2.51	0.88	XP_020158910.1	LOW QUALITY PROTEIN: NAC domain-containing protein 90-like [Aegilops tauschii subsp. tauschii]
TraesCS1A02G277400	0.389	-1.3613	0.000210455	0.00408867	yes	down	1.85	1.67	1.12	0.61	0.76	0.37	1.54667	0.58	XP_020185020.1	cytochrome P450 94C1-like [Aegilops tauschii subsp. tauschii]
TraesCS1A02G278800	0.38	-1.39677	1.07264e-05	0.000303949	yes	down	6.71	3.7	4.2	1.31	2.26	1.74	4.87	1.77	XP_020154948.1	uncharacterized acetyltransferase At3g50280-like [Aegilops tauschii subsp. tauschii]
TraesCS1A02G282400	0.139	-2.84665	3.09131e-07	1.27047e-05	yes	down	1.66	1.38	1.59	0.22	0.21	0.19	1.54333	0.206667	EMS64418.1	Aldo-keto reductase family 4 member C9 [Triticum urartu]
TraesCS1A02G290100	0.227	-2.13688	7.21441e-11	5.74444e-09	yes	down	85.37	74.56	45.13	18.33	13.22	14.6	68.3533	15.3833	EMS44997.1	hypothetical protein TRIUR3_21122 [Triticum urartu]
TraesCS1A02G290400	0.321	-1.63777	1.21048e-08	6.53413e-07	yes	down	15.65	16.63	12.43	5.62	3.2	5.21	14.9033	4.67667	XP_020174176.1	mavicyanin-like [Aegilops tauschii subsp. tauschii]
TraesCS1A02G296300	0.467	-1.09745	5.52102e-08	2.62548e-06	yes	down	21.06	20.85	14.67	9.25	7.12	9.5	18.86	8.62333	XP_020166655.1	protein MALE DISCOVERER 1-like [Aegilops tauschii subsp. tauschii]
TraesCS1A02G300000	0.44	-1.18603	2.37993e-08	1.21061e-06	yes	down	13.69	18.28	12.78	6.95	5.21	6.58	14.9167	6.24667	XP_020198858.1	U-box domain-containing protein 16-like [Aegilops tauschii subsp. tauschii]
TraesCS1A02G301100	0.37	-1.43584	2.34948e-05	0.000606259	yes	down	15.16	33.65	31.56	9.4	6.49	12.78	26.79	9.55667	AVH78649.1	WRKY DNA-binding protein 70 [Triticum aestivum]
TraesCS1A02G303100	0.453	-1.14327	3.41298e-07	1.38609e-05	yes	down	9.72	11.73	6.89	4.39	4.01	3.93	9.44667	4.11	XP_020158097.1	cytochrome P450 714D1-like [Aegilops tauschii subsp. tauschii]
TraesCS1A02G309500	0.409	-1.28855	3.96249e-05	0.000956397	yes	down	1.85	1.5	1.13	0.58	0.42	0.76	1.49333	0.586667	EMS56468.1	Putative disease resistance protein RGA3 [Triticum urartu]
TraesCS1A02G312400	0.25	-2.00192	0.00111462	0.016618	yes	down	0.75	1.07	0.49	0.32	0.17	0.09	0.77	0.193333	XP_020197922.1	probable glycerol-3-phosphate dehydrogenase [NAD(+)] 3, cytosolic [Aegilops tauschii subsp. tauschii]
TraesCS1A02G319700	2.671	1.41723	0.000171221	0.00341627	yes	up	0.5	0.59	0.43	1.55	1.31	1.09	0.506667	1.31667	XP_020154951.1	scarecrow-like protein 32 [Aegilops tauschii subsp. tauschii]
TraesCS1A02G320300	0.39	-1.36018	8.71676e-08	4.0227e-06	yes	down	8.75	7.06	5.12	2.46	2.61	2.75	6.97667	2.60667	XP_020198027.1	transcription factor bHLH123-like [Aegilops tauschii subsp. tauschii]
TraesCS1A02G324000	2.089	1.06302	0.000280835	0.00524113	yes	up	1.45	2	2.22	3.43	3.68	4.26	1.89	3.79	EMS54387.1	hypothetical protein TRIUR3_12933 [Triticum urartu]
TraesCS1A02G334400	0.285	-1.81011	3.25774e-11	2.72999e-09	yes	down	15.94	13.22	8.22	3.28	2.84	4.06	12.46	3.39333	AEA30106.1	gibberellin 2-oxidase [Triticum aestivum]
TraesCS1A02G337900	0.124	-3.01339	8.99896e-08	4.14181e-06	yes	down	0.91	1.19	1.95	0.1	0.12	0.26	1.35	0.16	XP_020164058.1	uncharacterized protein LOC109749519 [Aegilops tauschii subsp. tauschii]
TraesCS1A02G342600	0.424	-1.23799	4.36258e-08	2.10815e-06	yes	down	10.63	11.9	7.74	4.93	3.15	4.23	10.09	4.10333	XP_020198180.1	receptor-like protein kinase HSL1 [Aegilops tauschii subsp. tauschii]
TraesCS1A02G345000	2.022	1.01558	7.46804e-05	0.00166549	yes	up	0.88	0.77	0.81	1.7	1.55	1.51	0.82	1.58667	XP_020163900.1	probable LRR receptor-like serine/threonine-protein kinase At1g05700 [Aegilops tauschii subsp. tauschii]
TraesCS1A02G347000	0.14	-2.83382	1.15788e-14	1.58181e-12	yes	down	3.16	3.57	3.96	0.69	0.39	0.38	3.56333	0.486667	XP_020186651.1	uncharacterized protein LOC109772378 [Aegilops tauschii subsp. tauschii]
TraesCS1A02G349500	0.179	-2.48532	2.91138e-08	1.45336e-06	yes	down	2.84	3.24	4.84	0.27	0.51	1.07	3.64	0.616667	EMS47533.1	Cystathionine gamma-synthase, chloroplastic [Triticum urartu]
TraesCS1A02G350400	0.293	-1.77312	2.38004e-05	0.000612536	yes	down	3.13	2.2	1.48	1.01	0.47	0.45	2.27	0.643333	AHZ44767.1	heat shock factor A4c [Triticum aestivum]
TraesCS1A02G351000	2.379	1.25019	0.000301732	0.00555586	yes	up	2.65	3.83	2.52	6.51	4.88	9.22	3	6.87	XP_020168477.1	uncharacterized protein LOC109753970 [Aegilops tauschii subsp. tauschii]
TraesCS1A02G351600	0.14	-2.83553	1.3351e-31	8.04761e-29	yes	down	17.98	26.73	19.37	3.7	2.58	2.43	21.36	2.90333	XP_020197064.1	cytochrome P450 94B3-like [Aegilops tauschii subsp. tauschii]
TraesCS1A02G355300	0.028	-5.15658	1.05567e-05	0.000300007	yes	down	48.09	3.64	11.6	1.2	0.3	0.23	21.11	0.576667	AAT67050.1	pathogenesis-related protein 4 [Triticum monococcum]
TraesCS1A02G358100	0.394	-1.34263	7.44977e-05	0.00166207	yes	down	3.64	4.49	3.14	1.98	1.15	1.2	3.75667	1.44333	XP_020192531.1	probable WRKY transcription factor 51 [Aegilops tauschii subsp. tauschii]
TraesCS1A02G362100	0.499	-1.0033	0.000394574	0.00694328	yes	down	7.54	7.1	6.53	4.2	2.19	3.8	7.05667	3.39667	EMS57333.1	hypothetical protein TRIUR3_34287 [Triticum urartu]
TraesCS1A02G365900	0.257	-1.96184	2.37614e-10	1.72782e-08	yes	down	5.3	4.51	3.13	1.34	0.83	1.09	4.31333	1.08667	XP_020186841.1	myb-related protein Hv33-like isoform X3 [Aegilops tauschii subsp. tauschii]
TraesCS1A02G366100	0.328	-1.60922	2.08976e-06	7.05651e-05	yes	down	5.2	4.19	2.51	1.02	1.45	1.24	3.96667	1.23667	AIR72261.1	R2R3-MYB transcription factor [Triticum aestivum]
TraesCS1A02G366200	0.366	-1.45065	4.02294e-06	0.000126982	yes	down	4.53	3.88	2.61	1.2	1.34	1.32	3.67333	1.28667	XP_020158679.1	myb-related protein Hv33-like [Aegilops tauschii subsp. tauschii]
TraesCS1A02G366900	0.245	-2.02858	0.000227345	0.00436986	yes	down	0.69	0.89	0.77	0.26	0.1	0.2	0.783333	0.186667	XP_020158682.1	serine/threonine-protein kinase 3-like [Aegilops tauschii subsp. tauschii]
TraesCS1A02G367000	0.413	-1.27744	3.63949e-08	1.79277e-06	yes	down	10.42	10.46	10.53	4.72	2.98	4.78	10.47	4.16	XP_020158372.1	mitogen-activated protein kinase kinase kinase NPK1-like [Aegilops tauschii subsp. tauschii]
TraesCS1A02G367700	2.005	1.0038	0.000259972	0.00489802	yes	up	5.15	5.67	8.24	12.66	12.8	11.71	6.35333	12.39	EMS53675.1	hypothetical protein TRIUR3_07666 [Triticum urartu]
TraesCS1A02G370400	0.03	-5.04904	1.30186e-05	0.000360741	yes	down	9.69	10.53	8.56	0.57	0	0.28	9.59333	0.283333	XP_020149085.1	ethylene-responsive transcription factor ERF109-like [Aegilops tauschii subsp. tauschii]
TraesCS1A02G370600	0.085	-3.55246	1.90853e-19	4.18998e-17	yes	down	19.18	19.61	19.66	2.54	0.5	1.82	19.4833	1.62	NP_001147356.1	AP2 domain containing protein [Zea mays]
TraesCS1A02G370700	0.026	-5.27955	2.1945e-55	1.07712e-51	yes	down	13.53	13.79	12.15	0.52	0.13	0.33	13.1567	0.326667	XP_020149086.1	ethylene-responsive transcription factor ERF109-like [Aegilops tauschii subsp. tauschii]
TraesCS1A02G372200	0.424	-1.23724	9.75894e-05	0.00209955	yes	down	2.82	3.22	3.8	1.53	1.44	1.07	3.28	1.34667	XP_020159692.1	AP2/ERF and B3 domain-containing protein Os05g0549800-like [Aegilops tauschii subsp. tauschii]
TraesCS1A02G372300	0.478	-1.06495	1.80578e-06	6.20431e-05	yes	down	9.18	12.17	9.46	5.62	3.98	4.63	10.27	4.74333	XP_020159694.1	AP2/ERF and B3 domain-containing protein Os05g0549800-like [Aegilops tauschii subsp. tauschii]
TraesCS1A02G372900	2.426	1.27872	0.00178713	0.0245265	yes	up	4.97	13.61	5.17	25.3	10.54	19.85	7.91667	18.5633	EMS55806.1	Homeobox-leucine zipper protein HOX7 [Triticum urartu]
TraesCS1A02G383900	0.288	-1.79429	8.65757e-08	3.99807e-06	yes	down	7.89	4.74	3.09	2.09	2.12	0.86	5.24	1.69	EMS67747.1	L-type lectin-domain containing receptor kinase IX.1 [Triticum urartu]
TraesCS1A02G384300	0.032	-4.95102	5.11915e-44	9.01968e-41	yes	down	5.54	5.01	4.46	0.28	0.15	0.08	5.00333	0.17	XP_020164020.1	probable 1-deoxy-D-xylulose-5-phosphate synthase 2, chloroplastic [Aegilops tauschii subsp. tauschii]
TraesCS1A02G387600	0.381	-1.39337	4.96624e-11	4.07232e-09	yes	down	8.75	7.68	7.21	3.52	2.27	2.88	7.88	2.89	XP_020194331.1	MACPF domain-containing protein NSL1-like [Aegilops tauschii subsp. tauschii]
TraesCS1A02G390100	0.411	-1.28268	0.000219558	0.00424511	yes	down	6.99	12.42	9.79	4.3	3.15	4.26	9.73333	3.90333	XP_020178366.1	putative disease resistance protein RGA1 isoform X1 [Aegilops tauschii subsp. tauschii]
TraesCS1A02G395800	3.106	1.63506	0.000528612	0.00887686	yes	up	0.87	1.34	2	3.02	2.97	6.51	1.40333	4.16667	XP_020178879.1	uncharacterized protein LOC109764484 [Aegilops tauschii subsp. tauschii]
TraesCS1A02G402400	0.494	-1.01719	1.21271e-09	7.75912e-08	yes	down	15.76	17.53	13.27	7.44	6.77	7.31	15.52	7.17333	AKL80628.1	mitogen activated protein kinase 20-5 [Triticum aestivum]
TraesCS1A02G409200	0.423	-1.2401	1.38372e-07	6.12258e-06	yes	down	8.57	5.89	4.76	2.62	2.73	2.58	6.40667	2.64333	XP_020170913.1	disease resistance protein RPP13-like [Aegilops tauschii subsp. tauschii]
TraesCS1A02G411100	0.028	-5.18355	0.000337392	0.00610754	yes	down	0.16	0.33	0.29	0	0.02	0	0.26	0.00666667	AGH18698.1	AP2/ERF domain-containing transcription factor [Triticum turgidum subsp. durum]
TraesCS1A02G417700	0.422	-1.24315	0.00200547	0.0269788	yes	down	1.6	1.43	2.09	0.52	0.79	0.75	1.70667	0.686667	XP_020154536.1	uncharacterized protein LOC109739864 [Aegilops tauschii subsp. tauschii]
TraesCS1A02G420700	2.959	1.56506	0.000260026	0.00489802	yes	up	0.5	0.71	0.6	1.08	2.19	1.84	0.603333	1.70333	XP_020178664.1	uncharacterized protein LOC109764229 [Aegilops tauschii subsp. tauschii]
TraesCS1A02G423800	0.298	-1.7487	3.46158e-15	4.98671e-13	yes	down	154.17	236.18	145.34	57.11	44.72	52.72	178.563	51.5167	EMS58218.1	Late embryogenesis abundant protein Lea14-A [Triticum urartu]
TraesCS1A02G424000	0.062	-4.00981	3.79088e-10	2.67173e-08	yes	down	1.22	1.15	1.03	0.1	0.02	0.09	1.13333	0.07	EMS67974.1	Anthocyanidin 5,3-O-glucosyltransferase [Triticum urartu]
TraesCS1A02G433600	2.002	1.00167	7.13935e-05	0.00160113	yes	up	0.62	0.8	0.54	1.17	1.39	1.21	0.653333	1.25667	XP_020197085.1	putative disease resistance protein RGA1 [Aegilops tauschii subsp. tauschii]
TraesCS1A02G436000	0.442	-1.17758	3.27206e-06	0.000105461	yes	down	2.74	3.94	3.38	1.46	1.15	1.66	3.35333	1.42333	XP_020187294.1	putative disease resistance RPP13-like protein 3 [Aegilops tauschii subsp. tauschii]
TraesCS1A02G444900	2.576	1.36522	3.80904e-05	0.000922927	yes	up	0.95	1.15	1.66	2.62	3.56	3.13	1.25333	3.10333	XP_020169166.1	putative RING-H2 finger protein ATL12 [Aegilops tauschii subsp. tauschii]
TraesCS1B02G007000	6.401	2.67834	0.00185316	0.0252691	yes	up	0.03	0.14	0.02	0.57	0.21	0.28	0.0633333	0.353333	EMS57496.1	Wall-associated receptor kinase 5 [Triticum urartu]
TraesCS1B02G009600	3.694	1.88521	7.1465e-10	4.81922e-08	yes	up	1.15	1.58	0.95	4.52	3.09	5.43	1.22667	4.34667	EMS57496.1	Wall-associated receptor kinase 5 [Triticum urartu]
TraesCS1B02G014200	6.182	2.62809	0.00157851	0.0221307	yes	up	0	0.15	0.35	1.51	0.72	0.88	0.166667	1.03667	EMS35707.1	hypothetical protein TRIUR3_28534 [Triticum urartu]
TraesCS1B02G014800	2.563	1.35773	4.78356e-08	2.3051e-06	yes	up	0.67	0.69	0.56	1.59	1.28	1.83	0.64	1.56667	XP_020174464.1	putative disease resistance protein RGA4 [Aegilops tauschii subsp. tauschii]
TraesCS1B02G022400	0.311	-1.68594	0.000334772	0.0060649	yes	down	3.19	1.19	1.02	0.77	0.44	0.45	1.8	0.553333	AAK20738.1	LRK19 [Triticum aestivum]
TraesCS1B02G045400	0.261	-1.93742	0.0023899	0.0311798	yes	down	0.43	0.43	0.34	0.08	0.08	0.14	0.4	0.1	XP_020197893.1	wall-associated receptor kinase 3-like [Aegilops tauschii subsp. tauschii]
TraesCS1B02G048100	0.089	-3.49143	1.72734e-10	1.27768e-08	yes	down	0.84	0.7	0.77	0.09	0.05	0.05	0.77	0.0633333	XP_020173227.1	phenylalanine ammonia-lyase-like [Aegilops tauschii subsp. tauschii]
TraesCS1B02G048200	0.034	-4.89253	1.44774e-67	1.42118e-63	yes	down	17.54	19.73	14.06	0.84	0.48	0.32	17.11	0.546667	XP_020173227.1	phenylalanine ammonia-lyase-like [Aegilops tauschii subsp. tauschii]
TraesCS1B02G048300	0.092	-3.44798	1.96941e-35	1.63048e-32	yes	down	68.59	62.27	49.33	7.98	3.01	5.52	60.0633	5.50333	XP_020173226.1	phenylalanine ammonia-lyase-like [Aegilops tauschii subsp. tauschii]
TraesCS1B02G048400	0.171	-2.54868	8.21326e-40	9.73073e-37	yes	down	86.74	98.1	61.24	13	7.77	9.21	82.0267	9.99333	XP_020173247.1	phenylalanine ammonia-lyase-like [Aegilops tauschii subsp. tauschii]
TraesCS1B02G048500	0.157	-2.67096	2.54153e-32	1.64758e-29	yes	down	45.97	41.13	35.5	8.21	4.41	5.91	40.8667	6.17667	XP_020173238.1	phenylalanine ammonia-lyase-like [Aegilops tauschii subsp. tauschii]
TraesCS1B02G053100	4.471	2.16061	8.81687e-05	0.00192032	yes	up	0.49	1.38	1.24	5.8	3.36	4.27	1.03667	4.47667	ACD02025.1	Q-type C2H2 zinc finger protein [Triticum aestivum]
TraesCS1B02G053200	3.168	1.66376	1.59045e-05	0.000430781	yes	up	1.01	1.16	0.52	3.3	2.14	2.83	0.896667	2.75667	ACD02025.1	Q-type C2H2 zinc finger protein [Triticum aestivum]
TraesCS1B02G056900	0.005	-7.66516	2.8058e-11	2.37735e-09	yes	down	5.5	1.4	1.51	0.04	0	0	2.80333	0.0133333	XP_020156220.1	laccase-25-like isoform X2 [Aegilops tauschii subsp. tauschii]
TraesCS1B02G062300	0.414	-1.27284	0.00119145	0.0175653	yes	down	3.74	3.86	2.05	1.51	0.64	1.67	3.21667	1.27333	XP_020159646.1	L-type lectin-domain containing receptor kinase IV.1-like [Aegilops tauschii subsp. tauschii]
TraesCS1B02G066500	0.016	-5.92908	0.000270046	0.00506039	yes	down	0.43	0.05	0.25	0	0	0	0.243333	0	XP_020196230.1	aromatic-L-amino-acid decarboxylase-like [Aegilops tauschii subsp. tauschii]
TraesCS1B02G066600	0.025	-5.29502	0.000364094	0.00649509	yes	down	0.39	0.1	0.43	0.02	0	0	0.306667	0.00666667	XP_020196230.1	aromatic-L-amino-acid decarboxylase-like [Aegilops tauschii subsp. tauschii]
TraesCS1B02G069500	0.179	-2.48172	2.88039e-10	2.06391e-08	yes	down	4.45	5.67	3.33	0.61	0.67	1.01	4.48333	0.763333	XP_020164232.1	putative germin-like protein 2-1 [Aegilops tauschii subsp. tauschii]
TraesCS1B02G069900	0.054	-4.20589	1.76352e-12	1.73712e-10	yes	down	3.11	3.96	3.03	0.24	0.19	0.1	3.36667	0.176667	EMS53399.1	Putative germin-like protein 2-1 [Triticum urartu]
TraesCS1B02G074100	2.252	1.17141	5.36203e-05	0.00124943	yes	up	4.42	6.24	7.61	13.37	11.34	15.21	6.09	13.3067	XP_020198520.1	heavy metal-associated isoprenylated plant protein 47-like [Aegilops tauschii subsp. tauschii]
TraesCS1B02G076100	0.125	-2.99787	0.000658394	0.0107107	yes	down	0.84	0.15	0.43	0.06	0.08	0.02	0.473333	0.0533333	XP_020170178.1	wall-associated receptor kinase 2-like [Aegilops tauschii subsp. tauschii]
TraesCS1B02G078700	2.318	1.2131	0.00109945	0.0164309	yes	up	1.13	1.96	1.02	3.76	2.12	3.19	1.37	3.02333	XP_020170158.1	zinc finger protein STOP1 homolog [Aegilops tauschii subsp. tauschii]
TraesCS1B02G084000	2.79	1.4805	0.00365992	0.0438909	yes	up	0.32	0.25	0.66	0.96	1.53	0.86	0.41	1.11667	XP_020147664.1	serine/arginine repetitive matrix protein 1-like [Aegilops tauschii subsp. tauschii]
TraesCS1B02G086400	3.215	1.68468	7.29925e-06	0.000218361	yes	up	1.52	4.01	3.5	9.41	9.19	9.48	3.01	9.36	XP_020148921.1	uncharacterized protein At4g08330, chloroplastic-like [Aegilops tauschii subsp. tauschii]
TraesCS1B02G088900	0.273	-1.8751	8.92738e-24	2.86661e-21	yes	down	93.27	99.85	73.46	25.49	18.71	21.2	88.86	21.8	ANJ45122.1	WRKY transcription factor, partial [Triticum aestivum]
TraesCS1B02G089100	0.469	-1.09303	5.5707e-09	3.16622e-07	yes	down	6.93	6.39	5.74	3.48	2.61	2.52	6.35333	2.87	XP_020151403.1	putative serine/threonine-protein kinase-like protein CCR3 [Aegilops tauschii subsp. tauschii]
TraesCS1B02G091900	0.397	-1.33193	0.000457331	0.00786238	yes	down	1.36	1.86	0.92	0.69	0.49	0.41	1.38	0.53	XP_020179965.1	cysteine-rich receptor-like protein kinase 2 [Aegilops tauschii subsp. tauschii]
TraesCS1B02G094500	0.213	-2.22886	5.61568e-12	5.17275e-10	yes	down	3	3.01	2.44	0.68	0.67	0.39	2.81667	0.58	XP_020164818.1	transcription factor MYB30-like [Aegilops tauschii subsp. tauschii]
TraesCS1B02G096000	2.369	1.24422	1.14173e-05	0.000320881	yes	up	1.65	2.8	2.43	5	5.63	5.07	2.29333	5.23333	XP_020179035.1	peroxidase 47-like [Aegilops tauschii subsp. tauschii]
TraesCS1B02G096300	0.481	-1.05483	4.40305e-05	0.00104801	yes	down	39.38	53.12	38.97	22.58	13.3	24.96	43.8233	20.28	XP_020179032.1	peroxidase 5-like [Aegilops tauschii subsp. tauschii]
TraesCS1B02G096800	0.312	-1.67845	1.91654e-08	9.94689e-07	yes	down	37.69	38.74	23.52	13.33	5.9	10.79	33.3167	10.0067	XP_020187345.1	peroxidase 5-like [Aegilops tauschii subsp. tauschii]
TraesCS1B02G097300	0.498	-1.00503	0.00421416	0.0490784	yes	down	4.18	4.01	2.9	2.11	0.96	2.23	3.69667	1.76667	XP_020193387.1	lecithin-cholesterol acyltransferase-like 1 [Aegilops tauschii subsp. tauschii]
TraesCS1B02G097700	0.327	-1.61253	1.83494e-22	5.34279e-20	yes	down	178.28	193.42	143.96	69.05	51.75	60.77	171.887	60.5233	EMS68085.1	Pto-interacting protein 1 [Triticum urartu]
TraesCS1B02G100700	0.401	-1.31943	0.00347844	0.042125	yes	down	1.36	3.53	1.65	0.89	0.8	0.84	2.18	0.843333	XP_020188723.1	uncharacterized protein LOC109774415 [Aegilops tauschii subsp. tauschii]
TraesCS1B02G107600	0.355	-1.4942	4.78327e-09	2.76673e-07	yes	down	5.86	9.11	7.89	2.37	3.22	2.3	7.62	2.63	XP_020177053.1	probable sucrose-phosphatase 3 isoform X1 [Aegilops tauschii subsp. tauschii]
TraesCS1B02G108200	0.367	-1.44463	9.63774e-19	1.98879e-16	yes	down	13.28	14.33	11.47	4.47	4.42	4.88	13.0267	4.59	XP_020177051.1	VIN3-like protein 1 [Aegilops tauschii subsp. tauschii]
TraesCS1B02G108400	0.022	-5.51302	0.000578947	0.00962227	yes	down	0.38	0.16	0.2	0	0	0	0.246667	0	XP_020170836.1	GDSL esterase/lipase At1g28600-like [Aegilops tauschii subsp. tauschii]
TraesCS1B02G108500	0.217	-2.2033	3.47746e-24	1.14883e-21	yes	down	8.35	7.39	4.96	1.41	1.38	1.49	6.9	1.42667	XP_020180469.1	putative disease resistance RPP13-like protein 3 [Aegilops tauschii subsp. tauschii]
TraesCS1B02G109400	0.468	-1.095	4.78046e-06	0.000148842	yes	down	17.99	22.31	14.73	9.64	6.03	8.56	18.3433	8.07667	XP_020168522.1	serine/threonine-protein kinase RIPK-like [Aegilops tauschii subsp. tauschii]
TraesCS1B02G115600	0.451	-1.14788	9.62058e-05	0.00207433	yes	down	54.79	28.88	25.82	15.92	16.35	15.61	36.4967	15.96	XP_020200075.1	pathogenesis-related protein 1-like [Aegilops tauschii subsp. tauschii]
TraesCS1B02G117400	0.401	-1.31813	1.4599e-06	5.12874e-05	yes	down	68.99	81.74	45.18	31.13	16.85	27.56	65.3033	25.18	XP_020154330.1	1-aminocyclopropane-1-carboxylate oxidase-like [Aegilops tauschii subsp. tauschii]
TraesCS1B02G119600	0.459	-1.12218	4.16809e-05	0.000998656	yes	down	18.72	22.7	18.17	11.34	5.32	9.75	19.8633	8.80333	XP_020158091.1	putative cyclin-dependent kinase F-2 [Aegilops tauschii subsp. tauschii]
TraesCS1B02G119800	0.427	-1.22912	1.72933e-06	5.97487e-05	yes	down	11.84	13.86	9.91	5.88	3.27	5.67	11.87	4.94	XP_020158096.1	putative cyclin-dependent kinase F-2 [Aegilops tauschii subsp. tauschii]
TraesCS1B02G122800	0.399	-1.32571	2.38771e-11	2.04581e-09	yes	down	97.2	93.95	81.5	42.75	25.92	35.79	90.8833	34.82	XP_020174855.1	phenylalanine ammonia-lyase-like [Aegilops tauschii subsp. tauschii]
TraesCS1B02G126600	2.307	1.20627	1.04049e-11	9.38299e-10	yes	up	7.77	9.6	8.37	20.6	18.76	17.92	8.58	19.0933	XP_020179907.1	GATA transcription factor 17-like [Aegilops tauschii subsp. tauschii]
TraesCS1B02G129800	0.013	-6.27683	3.15111e-08	1.56567e-06	yes	down	1.43	2.98	2.62	0.1	0	0	2.34333	0.0333333	EMS66156.1	Transcription factor ASG4 [Triticum urartu]
TraesCS1B02G141700	0.449	-1.15508	1.38271e-10	1.0384e-08	yes	down	107.24	86.36	103.05	39.94	51.98	34.93	98.8833	42.2833	XP_020170073.1	NADP-dependent malic enzyme, chloroplastic-like isoform X2 [Aegilops tauschii subsp. tauschii]
TraesCS1B02G192200	0.434	-1.2043	0.000503655	0.00852862	yes	down	1.49	1.85	1.38	0.63	0.59	0.73	1.57333	0.65	AVG22607.1	NAC domain-containing protein 78a [Triticum aestivum]
TraesCS1B02G194000	0.416	-1.26617	0.000764552	0.0121585	yes	down	1.85	3.47	2.86	1.2	1.13	0.97	2.72667	1.1	XP_020187895.1	probable glutathione S-transferase GSTU6 [Aegilops tauschii subsp. tauschii]
TraesCS1B02G194100	0.43	-1.21816	6.84088e-05	0.00154276	yes	down	6.35	5.8	4.79	3.12	1.66	2.28	5.64667	2.35333	EMS59365.1	putative glutathione S-transferase GSTU6 [Triticum urartu]
TraesCS1B02G194300	0.499	-1.00379	4.81934e-05	0.00113452	yes	down	55.03	56.31	34.33	29.95	17.61	22.31	48.5567	23.29	XP_020187891.1	probable glutathione S-transferase GSTU6 [Aegilops tauschii subsp. tauschii]
TraesCS1B02G194500	0.391	-1.35585	1.70534e-05	0.000457215	yes	down	4.11	5.04	4.32	1.67	1.99	1.42	4.49	1.69333	XP_020187890.1	probable glutathione S-transferase GSTU6 [Aegilops tauschii subsp. tauschii]
TraesCS1B02G194900	0.22	-2.18198	0.000232916	0.00446196	yes	down	6.8	2.27	1.36	1.16	0.69	0.36	3.47667	0.736667	XP_020194818.1	glutathione S-transferase U17-like [Aegilops tauschii subsp. tauschii]
TraesCS1B02G195600	0.176	-2.50878	3.49824e-05	0.000856683	yes	down	1.28	0.58	1.78	0.14	0.32	0.15	1.21333	0.203333	XP_020158199.1	uncharacterized protein LOC109743516 [Aegilops tauschii subsp. tauschii]
TraesCS1B02G196600	0.286	-1.80473	2.92448e-19	6.27996e-17	yes	down	15.74	15.6	15.5	5.28	3.52	4.06	15.6133	4.28667	AHL43436.1	rhomboid [Triticum turgidum subsp. durum]
TraesCS1B02G201100	2.341	1.22734	0.000124936	0.00260391	yes	up	24.45	63.77	50.89	97.56	89.98	128.65	46.37	105.397	XP_020147609.1	protein RESPONSE TO LOW SULFUR 3-like [Aegilops tauschii subsp. tauschii]
TraesCS1B02G208000	0.471	-1.08733	2.19637e-10	1.60219e-08	yes	down	34.86	41.59	31.9	18.69	14.76	15.91	36.1167	16.4533	XP_020165313.1	transcription factor MYC2-like [Aegilops tauschii subsp. tauschii]
TraesCS1B02G210400	0.441	-1.18219	3.34182e-12	3.18056e-10	yes	down	11.21	12.85	11.08	4.89	4.44	5.52	11.7133	4.95	XP_020198853.1	lysine-specific demethylase JMJ706-like [Aegilops tauschii subsp. tauschii]
TraesCS1B02G211200	0.427	-1.22752	7.86505e-14	9.39921e-12	yes	down	50.66	52.1	42.1	22.12	17.5	18.64	48.2867	19.42	EMS63831.1	Choline-phosphate cytidylyltransferase B [Triticum urartu]
TraesCS1B02G213400	0.406	-1.30201	1.3644e-08	7.29622e-07	yes	down	50.98	50.93	34.41	22.73	17.54	13.14	45.44	17.8033	XP_020186669.1	uncharacterized protein LOC109772394 [Aegilops tauschii subsp. tauschii]
TraesCS1B02G213600	0.494	-1.01808	1.17363e-06	4.20915e-05	yes	down	9.6	11.98	7.64	5.23	4.15	4.5	9.74	4.62667	XP_020186671.1	probable methyltransferase PMT21 [Aegilops tauschii subsp. tauschii]
TraesCS1B02G216300	0.437	-1.19478	1.09121e-05	0.000308701	yes	down	2.91	3.21	2.21	1.23	1.34	0.91	2.77667	1.16	BAJ24150.1	seven trans-membrane protein [Triticum aestivum]
TraesCS1B02G218700	3.167	1.66331	6.7135e-06	0.000202691	yes	up	0.82	1.59	1.77	3.93	4.72	4.19	1.39333	4.28	XP_020163660.1	NEP1-interacting protein-like 1 [Aegilops tauschii subsp. tauschii]
TraesCS1B02G224300	0.235	-2.0882	3.51326e-26	1.4118e-23	yes	down	29.62	41.66	28.07	7.51	7.56	7.6	33.1167	7.55667	XP_020184471.1	probable trehalose-phosphate phosphatase 2 isoform X1 [Aegilops tauschii subsp. tauschii]
TraesCS1B02G224500	0.484	-1.046	0.00289702	0.0363943	yes	down	1.58	1.32	1.55	0.49	0.94	0.62	1.48333	0.683333	BAK06640.1	predicted protein, partial [Hordeum vulgare subsp. vulgare]
TraesCS1B02G224900	2.535	1.34172	7.36724e-07	2.78311e-05	yes	up	26.1	26.15	16.41	70.51	35.38	60.82	22.8867	55.57	XP_020173944.1	protein NRT1/ PTR FAMILY 6.3-like [Aegilops tauschii subsp. tauschii]
TraesCS1B02G225300	0.494	-1.01798	1.70094e-06	5.89122e-05	yes	down	13.92	16.76	14.28	9.06	5.68	6.63	14.9867	7.12333	XP_020195742.1	putative glucuronosyltransferase PGSIP8 [Aegilops tauschii subsp. tauschii]
TraesCS1B02G234700	3.357	1.74722	4.96314e-12	4.59632e-10	yes	up	1.77	2.18	2.59	8.01	6.38	6.74	2.18	7.04333	XP_020156306.1	metalloendoproteinase 1-MMP-like [Aegilops tauschii subsp. tauschii]
TraesCS1B02G238600	0.469	-1.09334	1.07246e-11	9.63336e-10	yes	down	27.28	23.92	19.73	11.24	9.97	9.73	23.6433	10.3133	XP_020168509.1	protein trichome birefringence-like 28 [Aegilops tauschii subsp. tauschii]
TraesCS1B02G242700	2.337	1.22472	0.00232719	0.0305415	yes	up	2.16	7.17	3.04	9.34	7.43	11.1	4.12333	9.29	XP_020196558.1	E3 ubiquitin-protein ligase EL5-like [Aegilops tauschii subsp. tauschii]
TraesCS1B02G245400	0.254	-1.97772	1.98129e-07	8.50382e-06	yes	down	2.36	2.57	2.2	0.48	0.82	0.42	2.37667	0.573333	XP_020148651.1	thiamine pyrophosphokinase 3-like [Aegilops tauschii subsp. tauschii]
TraesCS1B02G249000	3.889	1.95932	1.10494e-16	1.84127e-14	yes	up	19.54	25.03	22.37	97.97	100.24	54.17	22.3133	84.1267	XP_020194728.1	lichenase-2 [Aegilops tauschii subsp. tauschii]
TraesCS1B02G258900	0.48	-1.05938	3.46419e-06	0.000110719	yes	down	27.91	34.15	24.9	17.79	9.41	12.98	28.9867	13.3933	XP_020151503.1	probable E3 ubiquitin-protein ligase LUL4 [Aegilops tauschii subsp. tauschii]
TraesCS1B02G259400	2.081	1.0575	0.000142744	0.00291582	yes	up	14.2	26.86	15.39	46.7	30.91	34.87	18.8167	37.4933	XP_020192451.1	CASP-like protein 1D1 [Aegilops tauschii subsp. tauschii]
TraesCS1B02G263900	0.374	-1.41778	0.000894562	0.0138917	yes	down	2.86	1.43	1.46	0.71	0.82	0.54	1.91667	0.69	XP_020198060.1	uncharacterized protein At4g15545 [Aegilops tauschii subsp. tauschii]
TraesCS1B02G266200	0.44	-1.18544	6.60684e-11	5.30369e-09	yes	down	16.51	16.76	11.61	6.54	6.3	6.07	14.96	6.30333	XP_020161543.1	uncharacterized protein LOC109746850 [Aegilops tauschii subsp. tauschii]
TraesCS1B02G267700	0.122	-3.03908	8.25718e-06	0.000242479	yes	down	1.07	0.56	0.66	0.08	0.04	0.15	0.763333	0.09	XP_020181645.1	AAA-ATPase ASD, mitochondrial-like [Aegilops tauschii subsp. tauschii]
TraesCS1B02G273700	0.029	-5.09867	0.0026151	0.0335573	yes	down	0.26	0.47	0.42	0	0	0	0.383333	0	XP_020149828.1	ethylene-responsive transcription factor ERF019-like [Aegilops tauschii subsp. tauschii]
TraesCS1B02G275200	0.415	-1.26977	0.00137627	0.0197807	yes	down	1.89	1.51	1.86	0.86	0.85	0.4	1.75333	0.703333	XP_020166625.1	amino acid permease 3-like [Aegilops tauschii subsp. tauschii]
TraesCS1B02G277500	2.185	1.12786	5.70582e-05	0.00132014	yes	up	3.84	6	7.63	9.77	12.76	14.28	5.82333	12.27	XP_020200156.1	UDP-glucuronate:xylan alpha-glucuronosyltransferase 1-like [Aegilops tauschii subsp. tauschii]
TraesCS1B02G283400	0.369	-1.43745	7.79545e-10	5.22607e-08	yes	down	3.72	3.91	3.49	1.12	1.3	1.49	3.70667	1.30333	XP_020167663.1	cysteine-rich receptor-like protein kinase 15 [Aegilops tauschii subsp. tauschii]
TraesCS1B02G285200	0.276	-1.85506	0.000993023	0.0151334	yes	down	1.29	1.81	1.1	0.32	0.34	0.45	1.4	0.37	XP_020158910.1	LOW QUALITY PROTEIN: NAC domain-containing protein 90-like [Aegilops tauschii subsp. tauschii]
TraesCS1B02G287500	0.227	-2.1401	2.75776e-08	1.38021e-06	yes	down	3.8	1.6	2.7	0.71	0.69	0.38	2.7	0.593333	XP_020154937.1	uncharacterized protein LOC109740307 [Aegilops tauschii subsp. tauschii]
TraesCS1B02G287800	0.278	-1.8489	4.84664e-09	2.79632e-07	yes	down	3.89	3.95	2.58	0.76	1.11	0.89	3.47333	0.92	XP_020154948.1	uncharacterized acetyltransferase At3g50280-like [Aegilops tauschii subsp. tauschii]
TraesCS1B02G290000	2.015	1.01075	3.176e-07	1.29674e-05	yes	up	37.48	51.69	51.88	99.29	76.18	73.12	47.0167	82.8633	EMS58756.1	hypothetical protein TRIUR3_22405 [Triticum urartu]
TraesCS1B02G291500	0.42	-1.25034	5.3031e-07	2.05069e-05	yes	down	14.42	11.66	8.08	5.14	5.65	4.03	11.3867	4.94	XP_020165641.1	aldo-keto reductase family 4 member C10-like [Aegilops tauschii subsp. tauschii]
TraesCS1B02G291700	2.573	1.36353	1.67947e-08	8.82987e-07	yes	up	18.34	33.01	26.06	75.88	56.9	60.77	25.8033	64.5167	XP_020165656.1	uncharacterized protein LOC109751176 [Aegilops tauschii subsp. tauschii]
TraesCS1B02G295100	0.288	-1.79662	3.64626e-08	1.79482e-06	yes	down	1.68	2.26	2.83	0.46	0.59	0.8	2.25667	0.616667	XP_020183929.1	respiratory burst oxidase homolog protein B-like isoform X2 [Aegilops tauschii subsp. tauschii]
TraesCS1B02G295300	0.313	-1.67589	0.00430387	0.0498474	yes	down	0.5	2.33	0.81	0.5	0.18	0.42	1.21333	0.366667	XP_020183918.1	respiratory burst oxidase homolog protein B-like [Aegilops tauschii subsp. tauschii]
TraesCS1B02G299300	0.173	-2.53506	1.2874e-20	3.13705e-18	yes	down	203.57	191.08	120.44	34.71	29.68	26.47	171.697	30.2867	EMS44997.1	hypothetical protein TRIUR3_21122 [Triticum urartu]
TraesCS1B02G299700	0.23	-2.1226	8.86975e-10	5.84927e-08	yes	down	6.21	10.04	11.13	2.46	1.46	2.2	9.12667	2.04	XP_020174176.1	mavicyanin-like [Aegilops tauschii subsp. tauschii]
TraesCS1B02G305200	0.301	-1.7343	2.69816e-16	4.3728e-14	yes	down	22.58	23.39	16.61	6.48	4.68	6.83	20.86	5.99667	XP_020166655.1	protein MALE DISCOVERER 1-like [Aegilops tauschii subsp. tauschii]
TraesCS1B02G308200	0.495	-1.0147	1.22467e-07	5.47167e-06	yes	down	21.13	19.28	16.45	10.79	7.25	8.92	18.9533	8.98667	XP_020151292.1	WRKY transcription factor WRKY24-like [Aegilops tauschii subsp. tauschii]
TraesCS1B02G308500	0.409	-1.28902	0.000226501	0.00435851	yes	down	3.58	4.29	2.48	1.4	1.11	1.57	3.45	1.36	BAJ89867.1	predicted protein [Hordeum vulgare subsp. vulgare]
TraesCS1B02G315700	0.411	-1.28134	2.5014e-05	0.000640172	yes	down	6	6.5	4.93	2.76	2.93	1.27	5.81	2.32	XP_020197710.1	xyloglucan galactosyltransferase KATAMARI1 homolog [Aegilops tauschii subsp. tauschii]
TraesCS1B02G321500	0.272	-1.87576	0.000222328	0.00429143	yes	down	1.07	2.93	1.4	0.27	0.63	0.5	1.8	0.466667	XP_020166543.1	WAT1-related protein At5g07050-like [Aegilops tauschii subsp. tauschii]
TraesCS1B02G331000	2.589	1.37263	0.00265142	0.0339206	yes	up	0.46	0.57	1.17	2.29	1.75	1.44	0.733333	1.82667	ACI00836.1	class III peroxidase [Triticum aestivum]
TraesCS1B02G332000	3.273	1.71064	3.66311e-05	0.000892283	yes	up	0.51	0.31	0.43	1.29	1.16	1.51	0.416667	1.32	XP_020154951.1	scarecrow-like protein 32 [Aegilops tauschii subsp. tauschii]
TraesCS1B02G335600	2.368	1.24387	0.00107472	0.0161422	yes	up	1.73	1.02	0.84	2.74	1.96	3.43	1.19667	2.71	XP_020158246.1	putative disease resistance protein RGA4 [Aegilops tauschii subsp. tauschii]
TraesCS1B02G337400	2.226	1.15477	7.5635e-05	0.00168253	yes	up	1.95	2.72	2.31	4.17	4.34	6.35	2.32667	4.95333	XP_020182700.1	protein SULFUR DEFICIENCY-INDUCED 2-like [Aegilops tauschii subsp. tauschii]
TraesCS1B02G348100	5.15	2.36452	0.00189874	0.0257905	yes	up	0.11	0.14	0.12	0.48	1	0.35	0.123333	0.61	EMS47465.1	O-methyltransferase ZRP4 [Triticum urartu]
TraesCS1B02G354800	0.402	-1.31601	5.93532e-10	4.05419e-08	yes	down	88.23	97.08	73.71	42.94	25.39	31.9	86.34	33.41	XP_020151346.1	peroxidase 2-like [Aegilops tauschii subsp. tauschii]
TraesCS1B02G354900	0.465	-1.1054	3.65626e-08	1.79845e-06	yes	down	116.62	106.96	90.48	59.78	36.53	44.11	104.687	46.8067	BAJ90392.1	predicted protein [Hordeum vulgare subsp. vulgare]
TraesCS1B02G355000	0.329	-1.60384	3.02048e-06	9.83209e-05	yes	down	19.71	28.6	25.92	12.08	3.87	7.74	24.7433	7.89667	XP_020151346.1	peroxidase 2-like [Aegilops tauschii subsp. tauschii]
TraesCS1B02G355700	0.247	-2.01492	1.07341e-13	1.25443e-11	yes	down	7.6	10.1	6.76	2.48	1.26	2.09	8.15333	1.94333	XP_020198180.1	receptor-like protein kinase HSL1 [Aegilops tauschii subsp. tauschii]
TraesCS1B02G361200	0.138	-2.85933	8.32585e-06	0.000244078	yes	down	1.2	1.13	1.54	0.13	0.11	0.27	1.29	0.17	XP_020186651.1	uncharacterized protein LOC109772378 [Aegilops tauschii subsp. tauschii]
TraesCS1B02G365200	2.615	1.38656	0.00030836	0.00565348	yes	up	2.32	4.8	2.61	6.93	7.74	9.62	3.24333	8.09667	CAP74530.1	putative TdS40 protein, partial [Triticum turgidum subsp. durum]
TraesCS1B02G371900	0.173	-2.52743	1.74847e-31	1.04476e-28	yes	down	27.4	33.92	27.63	6	3.67	5.19	29.65	4.95333	XP_020197064.1	cytochrome P450 94B3-like [Aegilops tauschii subsp. tauschii]
TraesCS1B02G372500	0.345	-1.53617	0.000217101	0.00420709	yes	down	0.68	1.27	0.97	0.4	0.28	0.29	0.973333	0.323333	XP_020158708.1	putative receptor protein kinase ZmPK1 [Aegilops tauschii subsp. tauschii]
TraesCS1B02G373800	2.066	1.04678	2.18645e-07	9.29154e-06	yes	up	2.3	2.86	2.17	4.76	4.98	4.67	2.44333	4.80333	XP_020170899.1	type I inositol polyphosphate 5-phosphatase 1-like isoform X1 [Aegilops tauschii subsp. tauschii]
TraesCS1B02G383700	0.421	-1.24862	2.11108e-07	9.00464e-06	yes	down	4.4	4.5	4.34	2	1.67	1.71	4.41333	1.79333	AQA28692.1	R2R3-type MYB protein [Triticum aestivum]
TraesCS1B02G383800	0.477	-1.06689	0.00366975	0.0439826	yes	down	2.8	1.74	1.6	1.09	1.01	0.72	2.04667	0.94	XP_020158679.1	myb-related protein Hv33-like [Aegilops tauschii subsp. tauschii]
TraesCS1B02G384700	0.039	-4.69801	2.24166e-18	4.40109e-16	yes	down	2.33	2.6	2.11	0.11	0.07	0.09	2.34667	0.09	XP_020158682.1	serine/threonine-protein kinase 3-like [Aegilops tauschii subsp. tauschii]
TraesCS1B02G384900	0.232	-2.1084	1.75397e-12	1.7317e-10	yes	down	5.83	10.13	10.2	2.38	1.6	1.91	8.72	1.96333	XP_020158372.1	mitogen-activated protein kinase kinase kinase NPK1-like [Aegilops tauschii subsp. tauschii]
TraesCS1B02G385000	0.233	-2.09992	9.45267e-06	0.000271664	yes	down	3.15	3.42	3.6	1.19	0.21	0.9	3.39	0.766667	XP_020158372.1	mitogen-activated protein kinase kinase kinase NPK1-like [Aegilops tauschii subsp. tauschii]
TraesCS1B02G385100	0.244	-2.03376	6.8007e-10	4.60411e-08	yes	down	2.27	3.03	3.42	0.84	0.58	0.65	2.90667	0.69	XP_020158372.1	mitogen-activated protein kinase kinase kinase NPK1-like [Aegilops tauschii subsp. tauschii]
TraesCS1B02G385300	0.383	-1.38284	0.00233368	0.0306091	yes	down	3.85	5.48	5.85	2.59	0.62	2.42	5.06	1.87667	XP_020158377.1	mitogen-activated protein kinase kinase kinase NPK1-like [Aegilops tauschii subsp. tauschii]
TraesCS1B02G389700	0.113	-3.14676	1.05505e-22	3.16587e-20	yes	down	34.24	47.29	34.5	5.64	2.1	4.94	38.6767	4.22667	AFP49820.1	ethylene responsive transcription factor 6 [Triticum turgidum subsp. durum]
TraesCS1B02G389800	0.08	-3.64274	3.06752e-29	1.60907e-26	yes	down	26.82	32.73	23.44	3.28	1.06	2.11	27.6633	2.15	XP_020149093.1	ethylene-responsive transcription factor ERF109-like [Aegilops tauschii subsp. tauschii]
TraesCS1B02G389900	0.034	-4.8715	1.11451e-31	6.8379e-29	yes	down	10.17	10.04	10.83	0.6	0.08	0.35	10.3467	0.343333	XP_020149086.1	ethylene-responsive transcription factor ERF109-like [Aegilops tauschii subsp. tauschii]
TraesCS1B02G392000	0.39	-1.35883	0.000346914	0.00625356	yes	down	1.57	1.24	1.86	0.57	0.47	0.71	1.55667	0.583333	BAK03139.1	predicted protein [Hordeum vulgare subsp. vulgare]
TraesCS1B02G392200	0.435	-1.20231	0.00240044	0.0312817	yes	down	1.54	1.87	2.44	0.67	1.16	0.63	1.95	0.82	XP_020159692.1	AP2/ERF and B3 domain-containing protein Os05g0549800-like [Aegilops tauschii subsp. tauschii]
TraesCS1B02G393100	4.913	2.29647	1.46868e-05	0.000401598	yes	up	0.44	0.98	0.37	4.12	1.3	2.98	0.596667	2.8	XP_020185729.1	homeobox-leucine zipper protein HOX7-like isoform X1 [Aegilops tauschii subsp. tauschii]
TraesCS1B02G395800	65.249	6.02787	8.0617e-05	0.00177896	yes	up	0	0	0	3.48	2.8	0.99	0	2.42333	AAY97874.1	mitochondrial L2 ribosomal protein [Triticum aestivum]
TraesCS1B02G397200	0.227	-2.14089	0.000337831	0.00611227	yes	down	4.23	6.13	3.48	0.39	2.04	0.58	4.61333	1.00333	XP_020175998.1	uncharacterized protein LOC109761595 [Aegilops tauschii subsp. tauschii]
TraesCS1B02G410000	4.662	2.22083	3.22271e-06	0.000104066	yes	up	0.31	1.26	1.51	3.73	4.16	5.61	1.02667	4.5	EMS67749.1	hypothetical protein TRIUR3_01764 [Triticum urartu]
TraesCS1B02G411100	0.067	-3.90848	4.34784e-37	4.26809e-34	yes	down	3.98	4.87	3.52	0.22	0.27	0.3	4.12333	0.263333	XP_020164020.1	probable 1-deoxy-D-xylulose-5-phosphate synthase 2, chloroplastic [Aegilops tauschii subsp. tauschii]
TraesCS1B02G419400	4.596	2.20039	0.000782191	0.0123931	yes	up	0.6	0.46	1.52	2.8	3.77	4.99	0.86	3.85333	XP_020178389.1	mitogen-activated protein kinase kinase 9-like [Aegilops tauschii subsp. tauschii]
TraesCS1B02G424300	3.36	1.74843	0.000214983	0.00417074	yes	up	0.17	0.35	0.42	0.83	0.73	1.47	0.313333	1.01	XP_020178879.1	uncharacterized protein LOC109764484 [Aegilops tauschii subsp. tauschii]
TraesCS1B02G433800	0.494	-1.01644	0.000474697	0.00812233	yes	down	4.07	4.07	2.36	1.93	1.35	1.48	3.5	1.58667	XP_010240439.1	ABC transporter C family member 2 [Brachypodium distachyon]
TraesCS1B02G444700	0.071	-3.81013	1.16289e-09	7.46119e-08	yes	down	1.87	2.67	3.43	0.05	0.3	0.18	2.65667	0.176667	BAJ98099.1	predicted protein [Hordeum vulgare subsp. vulgare]
TraesCS1B02G451600	0.383	-1.38592	1.11771e-12	1.12508e-10	yes	down	10.38	9.94	7.94	3.55	2.91	3.73	9.42	3.39667	XP_020178665.1	putative receptor-like protein kinase At4g00960 [Aegilops tauschii subsp. tauschii]
TraesCS1B02G455000	4.796	2.26171	0.00113688	0.0168985	yes	up	0.03	0.48	0.65	1.43	1.45	2.45	0.386667	1.77667	XP_020180611.1	WRKY transcription factor 22-like [Aegilops tauschii subsp. tauschii]
TraesCS1B02G455400	2.153	1.10625	0.00174468	0.0240603	yes	up	0.73	1.26	0.89	1.65	2.3	1.97	0.96	1.97333	XP_020151286.1	probable membrane-associated kinase regulator 2 [Aegilops tauschii subsp. tauschii]
TraesCS1B02G456700	0.449	-1.15639	1.85251e-11	1.60932e-09	yes	down	27.26	26.44	20.01	10.38	9.48	10.54	24.57	10.1333	BAJ94561.1	predicted protein [Hordeum vulgare subsp. vulgare]
TraesCS1B02G466000	2.318	1.21283	0.000672738	0.0109157	yes	up	0.41	0.4	0.4	0.89	0.62	1.15	0.403333	0.886667	EMS48413.1	LRR receptor-like serine/threonine-protein kinase GSO1 [Triticum urartu]
TraesCS1B02G471600	4.767	2.25318	2.00865e-21	5.24816e-19	yes	up	2.05	3.29	2.55	13.61	9.58	12.95	2.63	12.0467	XP_020187294.1	putative disease resistance RPP13-like protein 3 [Aegilops tauschii subsp. tauschii]
TraesCS1B02G474400	2.451	1.29338	1.54151e-07	6.75549e-06	yes	up	1.79	1.82	1.46	4.75	3.35	4.06	1.69	4.05333	XP_020172637.1	uncharacterized protein LOC109758200 [Aegilops tauschii subsp. tauschii]
TraesCS1B02G479700	3.496	1.80558	4.60777e-10	3.19181e-08	yes	up	0.71	0.84	0.97	2.49	2.9	3.07	0.84	2.82	XP_020169166.1	putative RING-H2 finger protein ATL12 [Aegilops tauschii subsp. tauschii]
TraesCS1B02G481300	0.059	-4.07961	1.09444e-08	5.94979e-07	yes	down	50.62	18.4	17.59	2.9	1.66	0.85	28.87	1.80333	XP_020181790.1	acetylserotonin O-methyltransferase 3-like [Aegilops tauschii subsp. tauschii]
TraesCS1D02G001600	0.346	-1.53289	0.00015808	0.00318926	yes	down	6.06	5.17	2.05	1.02	1.33	2.03	4.42667	1.46	XP_020180281.1	probable L-gulonolactone oxidase 4 [Aegilops tauschii subsp. tauschii]
TraesCS1D02G004600	0.092	-3.44647	7.22262e-09	4.05813e-07	yes	down	1.45	1.38	0.67	0.12	0.08	0.11	1.16667	0.103333	XP_020149359.1	cytochrome P450 72A14-like [Aegilops tauschii subsp. tauschii]
TraesCS1D02G004700	0.375	-1.41397	5.28865e-26	2.08859e-23	yes	down	30.33	28.93	25.32	11.11	9.79	9.55	28.1933	10.15	XP_020149358.1	putative phospholipid-transporting ATPase 9 [Aegilops tauschii subsp. tauschii]
TraesCS1D02G018800	2.69	1.42751	1.39046e-06	4.89983e-05	yes	up	0.57	0.39	0.55	1.61	1.13	1.14	0.503333	1.29333	XP_020162628.1	disease resistance protein RPM1-like [Aegilops tauschii subsp. tauschii]
TraesCS1D02G020400	0.01	-6.70603	3.88027e-09	2.28221e-07	yes	down	3.01	1.05	1.34	0.03	0.02	0	1.8	0.0166667	XP_020175744.1	premnaspirodiene oxygenase-like [Aegilops tauschii subsp. tauschii]
TraesCS1D02G020600	0.056	-4.14992	2.12349e-07	9.05197e-06	yes	down	8.02	3.31	1.97	0.5	0.08	0.17	4.43333	0.25	EMS49718.1	Bowman-Birk type trypsin inhibitor [Triticum urartu]
TraesCS1D02G024500	2.193	1.13321	0.00224074	0.029565	yes	up	0.63	0.4	0.3	1.13	0.91	0.78	0.443333	0.94	XP_020156700.1	probable LRR receptor-like serine/threonine-protein kinase At3g47570 [Aegilops tauschii subsp. tauschii]
TraesCS1D02G039300	0.195	-2.35515	1.53342e-51	6.19827e-48	yes	down	93.55	86.19	77.85	18.15	13.8	16.38	85.8633	16.11	ADB97626.1	phenylalanine ammonia-lyase [Bambusa oldhamii]
TraesCS1D02G039400	0.129	-2.95403	1.48297e-35	1.24273e-32	yes	down	182.76	196.03	126.51	37.38	11.29	20.82	168.433	23.1633	XP_020173247.1	phenylalanine ammonia-lyase-like [Aegilops tauschii subsp. tauschii]
TraesCS1D02G039500	0.055	-4.19511	2.14461e-42	3.27487e-39	yes	down	37.93	40.82	33.53	3.3	1.26	1.39	37.4267	1.98333	XP_020173238.1	phenylalanine ammonia-lyase-like [Aegilops tauschii subsp. tauschii]
TraesCS1D02G041500	3.2	1.67796	2.07322e-06	7.00515e-05	yes	up	1.03	1.23	1.58	4.37	2.82	4.6	1.28	3.93	XP_020201500.1	zinc finger protein ZAT12-like [Aegilops tauschii subsp. tauschii]
TraesCS1D02G041600	3.253	1.70174	0.000862633	0.0134842	yes	up	0.59	1.48	0.4	3.65	1.61	2.48	0.823333	2.58	XP_020201499.1	zinc finger protein ZAT12-like [Aegilops tauschii subsp. tauschii]
TraesCS1D02G044300	0.056	-4.161	7.80904e-13	7.96151e-11	yes	down	5.61	2.41	1.23	0.11	0.26	0.12	3.08333	0.163333	XP_020156220.1	laccase-25-like isoform X2 [Aegilops tauschii subsp. tauschii]
TraesCS1D02G047300	0.362	-1.46599	1.04213e-06	3.79898e-05	yes	down	3.31	4.82	2.85	1.53	0.99	1.46	3.66	1.32667	XP_020187521.1	protein trichome birefringence-like 10 isoform X1 [Aegilops tauschii subsp. tauschii]
TraesCS1D02G048900	0.458	-1.1251	0.000550642	0.00920855	yes	down	1.53	1.52	1.12	0.64	0.62	0.57	1.39	0.61	XP_020159645.1	L-type lectin-domain containing receptor kinase IV.1-like [Aegilops tauschii subsp. tauschii]
TraesCS1D02G049000	0.425	-1.23326	1.12009e-10	8.53306e-09	yes	down	11.66	11.32	9.49	5.04	3.63	4.61	10.8233	4.42667	XP_020159646.1	L-type lectin-domain containing receptor kinase IV.1-like [Aegilops tauschii subsp. tauschii]
TraesCS1D02G053800	2.813	1.49232	5.77613e-05	0.00133237	yes	up	2.48	4.44	7.68	9.84	15.16	14.76	4.86667	13.2533	XP_020164097.1	UPF0014 membrane protein STAR2 [Aegilops tauschii subsp. tauschii]
TraesCS1D02G059800	0.43	-1.2165	0.000406632	0.00711901	yes	down	2.25	3.31	3.03	1.6	1.03	0.96	2.86333	1.19667	XP_020170153.1	probable sugar phosphate/phosphate translocator At3g11320 [Aegilops tauschii subsp. tauschii]
TraesCS1D02G061200	3.073	1.61946	1.14053e-06	4.099e-05	yes	up	1.09	1.8	1.53	5.62	3.18	4.28	1.47333	4.36	XP_020170158.1	zinc finger protein STOP1 homolog [Aegilops tauschii subsp. tauschii]
TraesCS1D02G065700	2.055	1.03927	1.04331e-07	4.72903e-06	yes	up	9.84	11.74	10.37	26.13	17.72	19.48	10.65	21.11	XP_020180548.1	sugar transport protein 5-like [Aegilops tauschii subsp. tauschii]
TraesCS1D02G072100	3.573	1.83697	0.00423392	0.0492475	yes	up	0.32	0.25	0.06	0.85	0.65	0.63	0.21	0.71	XP_020199266.1	uncharacterized protein LOC109785071 [Aegilops tauschii subsp. tauschii]
TraesCS1D02G072600	0.417	-1.26277	0.00234845	0.0307219	yes	down	1.63	1.74	1.6	0.47	0.5	1	1.65667	0.656667	XP_020178214.1	trihelix transcription factor GT-3b-like [Aegilops tauschii subsp. tauschii]
TraesCS1D02G072900	0.383	-1.385	2.81925e-10	2.02432e-08	yes	down	117.83	138.13	96.36	55.2	32.83	41.58	117.44	43.2033	XP_020151406.1	probable WRKY transcription factor 26 [Aegilops tauschii subsp. tauschii]
TraesCS1D02G073100	0.384	-1.37916	4.08827e-12	3.84309e-10	yes	down	7.1	8.22	6.68	3.17	2.86	2.13	7.33333	2.72	XP_020151403.1	putative serine/threonine-protein kinase-like protein CCR3 [Aegilops tauschii subsp. tauschii]
TraesCS1D02G074100	0.107	-3.22574	2.53829e-09	1.54218e-07	yes	down	0.79	0.98	0.53	0.04	0.12	0.07	0.766667	0.0766667	CDM87084.1	unnamed protein product [Triticum aestivum]
TraesCS1D02G076200	0.452	-1.14458	0.00287054	0.0361466	yes	down	1.28	1.51	0.78	0.42	0.6	0.53	1.19	0.516667	XP_020179965.1	cysteine-rich receptor-like protein kinase 2 [Aegilops tauschii subsp. tauschii]
TraesCS1D02G078600	0.258	-1.95554	7.12234e-10	4.80765e-08	yes	down	5.54	5.19	3.88	1.71	0.84	1.09	4.87	1.21333	XP_020164818.1	transcription factor MYB30-like [Aegilops tauschii subsp. tauschii]
TraesCS1D02G080400	0.494	-1.01696	8.76621e-06	0.000254743	yes	down	47.22	58.85	43.48	25.92	17.03	28.09	49.85	23.68	XP_020179032.1	peroxidase 5-like [Aegilops tauschii subsp. tauschii]
TraesCS1D02G080800	0.113	-3.14585	1.71579e-10	1.2705e-08	yes	down	10.55	12.12	7.62	1.41	0.21	1.66	10.0967	1.09333	XP_020187345.1	peroxidase 5-like [Aegilops tauschii subsp. tauschii]
TraesCS1D02G081100	0.491	-1.02659	8.7614e-06	0.000254743	yes	down	8.12	8.46	7.33	4.14	2.82	4.33	7.97	3.76333	XP_020193387.1	lecithin-cholesterol acyltransferase-like 1 [Aegilops tauschii subsp. tauschii]
TraesCS1D02G081400	0.375	-1.4167	1.47423e-18	2.93632e-16	yes	down	131.28	142.01	110.46	48.66	40.65	49.42	127.917	46.2433	EMS68085.1	Pto-interacting protein 1 [Triticum urartu]
TraesCS1D02G084200	0.273	-1.87472	9.96715e-05	0.00213765	yes	down	1.08	1.25	1.26	0.22	0.55	0.2	1.19667	0.323333	XP_020164967.1	transcription factor APG-like [Aegilops tauschii subsp. tauschii]
TraesCS1D02G084500	0.408	-1.29339	2.33024e-05	0.000601748	yes	down	3.73	3.11	4.07	1.89	1.11	1.31	3.63667	1.43667	XP_020188723.1	uncharacterized protein LOC109774415 [Aegilops tauschii subsp. tauschii]
TraesCS1D02G088700	2.096	1.06765	0.000339294	0.00613389	yes	up	6.31	5.84	4.86	16.56	9.34	11.44	5.67	12.4467	XP_020158513.1	uncharacterized protein LOC109743845 [Aegilops tauschii subsp. tauschii]
TraesCS1D02G090400	0.312	-1.68199	5.20174e-21	1.30931e-18	yes	down	18.75	19.59	15.49	4.9	5.03	5.89	17.9433	5.27333	BAL45188.1	PHD finger protein [Aegilops tauschii]
TraesCS1D02G090600	0.292	-1.77445	1.06626e-21	2.896e-19	yes	down	9.16	8.53	6.57	2.62	2.04	2.19	8.08667	2.28333	XP_020180469.1	putative disease resistance RPP13-like protein 3 [Aegilops tauschii subsp. tauschii]
TraesCS1D02G090800	0.035	-4.82891	0.00122522	0.0179744	yes	down	0.29	0.44	0.21	0	0.03	0	0.313333	0.01	XP_020170836.1	GDSL esterase/lipase At1g28600-like [Aegilops tauschii subsp. tauschii]
TraesCS1D02G095000	0.411	-1.2822	0.00294304	0.0368234	yes	down	5.38	3.44	3.14	2.09	0.93	1.72	3.98667	1.58	XP_020146803.1	probable glutathione S-transferase GSTF1 [Aegilops tauschii subsp. tauschii]
TraesCS1D02G098000	0.287	-1.8009	2.41262e-13	2.67396e-11	yes	down	75.72	72.81	48.53	24.39	13.66	16.45	65.6867	18.1667	XP_020154330.1	1-aminocyclopropane-1-carboxylate oxidase-like [Aegilops tauschii subsp. tauschii]
TraesCS1D02G098100	0.466	-1.10037	1.87637e-07	8.10413e-06	yes	down	43.77	39.35	31	20.93	13.67	16.78	38.04	17.1267	XP_020187088.1	1-aminocyclopropane-1-carboxylate oxidase-like [Aegilops tauschii subsp. tauschii]
TraesCS1D02G102100	3.686	1.88193	3.03066e-05	0.000755138	yes	up	0.77	0.23	0.51	2.1	1.57	1.74	0.503333	1.80333	BAJ87837.1	predicted protein [Hordeum vulgare subsp. vulgare]
TraesCS1D02G103500	0.48	-1.05801	1.30035e-07	5.78723e-06	yes	down	65.66	66.09	58.28	35.76	21.48	30.43	63.3433	29.2233	XP_020174855.1	phenylalanine ammonia-lyase-like [Aegilops tauschii subsp. tauschii]
TraesCS1D02G104500	0.489	-1.03314	0.002405	0.0313233	yes	down	5.36	4.86	4.23	1.35	1.97	3.39	4.81667	2.23667	XP_020197686.1	WAT1-related protein At5g64700-like [Aegilops tauschii subsp. tauschii]
TraesCS1D02G111400	0.015	-6.09672	7.36333e-05	0.00164386	yes	down	0.23	0.34	0.88	0	0	0	0.483333	0	XP_020165295.1	protein REVEILLE 6-like [Aegilops tauschii subsp. tauschii]
TraesCS1D02G113200	2.308	1.20657	1.00973e-07	4.59806e-06	yes	up	3.58	3.49	3.42	7.53	6.92	8.8	3.49667	7.75	XP_020167554.1	uncharacterized protein LOC109753037 [Aegilops tauschii subsp. tauschii]
TraesCS1D02G123400	0.443	-1.1753	2.57324e-08	1.2954e-06	yes	down	99.93	86.73	92.42	38.85	52.19	28.02	93.0267	39.6867	XP_020170065.1	NADP-dependent malic enzyme, chloroplastic-like isoform X1 [Aegilops tauschii subsp. tauschii]
TraesCS1D02G155300	0.437	-1.19278	2.05386e-11	1.77973e-09	yes	down	10.31	8.62	8.61	3.49	3.79	4.26	9.18	3.84667	XP_020174777.1	double-stranded RNA-binding protein 6-like [Aegilops tauschii subsp. tauschii]
TraesCS1D02G156600	0.424	-1.23667	1.6033e-08	8.48132e-07	yes	down	7.82	10.06	6.79	3.5	2.84	3.71	8.22333	3.35	XP_020174168.1	uncharacterized protein LOC109759738 [Aegilops tauschii subsp. tauschii]
TraesCS1D02G167300	2.025	1.01769	5.13498e-07	1.99466e-05	yes	up	6.44	7.99	7.16	17.09	12.28	12.88	7.19667	14.0833	XP_020187979.1	E3 ubiquitin-protein ligase rnf8-A-like [Aegilops tauschii subsp. tauschii]
TraesCS1D02G187700	0.434	-1.20376	1.03705e-16	1.73387e-14	yes	down	27.95	26.59	23.99	11.93	10.41	10.89	26.1767	11.0767	XP_020176326.1	F-box protein PP2-A13-like [Aegilops tauschii subsp. tauschii]
TraesCS1D02G188800	0.338	-1.56605	0.00107886	0.0161938	yes	down	2.18	2.33	2.95	0.74	1.4	0.3	2.48667	0.813333	XP_020158199.1	uncharacterized protein LOC109743516 [Aegilops tauschii subsp. tauschii]
TraesCS1D02G189600	0.238	-2.07029	0.000945993	0.014562	yes	down	1.86	1.67	0.8	0.36	0.34	0.3	1.44333	0.333333	XP_020194818.1	glutathione S-transferase U17-like [Aegilops tauschii subsp. tauschii]
TraesCS1D02G191500	3.325	1.73317	0.000801566	0.0126569	yes	up	0.95	0.51	0.38	1.8	2.86	1.27	0.613333	1.97667	XP_020184601.1	transcription repressor OFP7-like [Aegilops tauschii subsp. tauschii]
TraesCS1D02G196900	0.496	-1.01209	1.77331e-12	1.74328e-10	yes	down	38	41.64	36.46	19.15	17	19.12	38.7	18.4233	XP_020165313.1	transcription factor MYC2-like [Aegilops tauschii subsp. tauschii]
TraesCS1D02G199000	0.34	-1.55567	3.66423e-28	1.74855e-25	yes	down	11.85	12.19	10.9	3.65	3.98	3.77	11.6467	3.8	XP_020198853.1	lysine-specific demethylase JMJ706-like [Aegilops tauschii subsp. tauschii]
TraesCS1D02G200100	0.401	-1.31704	1.92626e-19	4.21545e-17	yes	down	41.13	38.12	32.82	14.89	15.14	13.24	37.3567	14.4233	XP_020198835.1	choline-phosphate cytidylyltransferase 2-like [Aegilops tauschii subsp. tauschii]
TraesCS1D02G205700	0.411	-1.28222	4.67956e-12	4.35129e-10	yes	down	18.69	17.57	13.23	7.58	7.03	6.96	16.4967	7.19	XP_020170711.1	probable protein phosphatase 2C 47 isoform X1 [Aegilops tauschii subsp. tauschii]
TraesCS1D02G208400	2.437	1.28485	0.000156855	0.0031692	yes	up	1.35	1.52	2.71	4.08	4.37	4.66	1.86	4.37	XP_020163660.1	NEP1-interacting protein-like 1 [Aegilops tauschii subsp. tauschii]
TraesCS1D02G209400	0.274	-1.86852	0.000106969	0.00227357	yes	down	2.14	3.36	1.56	0.52	0.5	0.83	2.35333	0.616667	XP_020188900.1	uncharacterized protein LOC109774571 [Aegilops tauschii subsp. tauschii]
TraesCS1D02G211200	0.457	-1.12863	0.000133763	0.0027669	yes	down	3.94	5.56	3.48	2.01	1.53	2.1	4.32667	1.88	XP_020180928.1	U-box domain-containing protein 33-like [Aegilops tauschii subsp. tauschii]
TraesCS1D02G213700	0.304	-1.7175	1.17517e-10	8.90333e-09	yes	down	34.41	60.88	41.44	13.58	9.54	15.37	45.5767	12.83	XP_020184471.1	probable trehalose-phosphate phosphatase 2 isoform X1 [Aegilops tauschii subsp. tauschii]
TraesCS1D02G214200	2.477	1.30869	1.32907e-08	7.12944e-07	yes	up	31.25	35.02	25.17	87.4	50.36	79.62	30.48	72.46	XP_020173944.1	protein NRT1/ PTR FAMILY 6.3-like [Aegilops tauschii subsp. tauschii]
TraesCS1D02G223000	2.722	1.44481	2.18069e-10	1.59244e-08	yes	up	2.15	2.63	2.44	6.26	6.58	6.08	2.40667	6.30667	XP_020156306.1	metalloendoproteinase 1-MMP-like [Aegilops tauschii subsp. tauschii]
TraesCS1D02G226600	0.486	-1.04233	1.68577e-12	1.66675e-10	yes	down	34.4	29.7	25.94	14.26	14.41	13.58	30.0133	14.0833	XP_020168509.1	protein trichome birefringence-like 28 [Aegilops tauschii subsp. tauschii]
TraesCS1D02G230600	2.474	1.30697	0.000867556	0.0135458	yes	up	0.86	1.47	0.88	2.58	1.86	3.12	1.07	2.52	XP_020198554.1	E3 ubiquitin-protein ligase EL5-like [Aegilops tauschii subsp. tauschii]
TraesCS1D02G232700	0.007	-7.19737	5.04089e-07	1.96366e-05	yes	down	1.13	0.19	0.42	0	0	0	0.58	0	XP_020185789.1	beta-glucosidase 22-like isoform X2 [Aegilops tauschii subsp. tauschii]
TraesCS1D02G233400	0.292	-1.7773	1.22591e-07	5.47364e-06	yes	down	4.82	4.11	3.16	1.1	0.8	1.47	4.03	1.12333	XP_020148651.1	thiamine pyrophosphokinase 3-like [Aegilops tauschii subsp. tauschii]
TraesCS1D02G237500	3.125	1.64377	2.94635e-18	5.73544e-16	yes	up	55.59	73.77	58.42	219.79	197.88	149.9	62.5933	189.19	XP_020194728.1	lichenase-2 [Aegilops tauschii subsp. tauschii]
TraesCS1D02G249600	0.311	-1.68418	5.10996e-14	6.29277e-12	yes	down	9.47	8.43	10.11	2.55	3.27	2.57	9.33667	2.79667	XP_020192462.1	chitinase 2-like [Aegilops tauschii subsp. tauschii]
TraesCS1D02G254800	0.438	-1.1921	8.41847e-10	5.58382e-08	yes	down	25.29	22.75	16.31	9.5	8.06	9.38	21.45	8.98	XP_020161543.1	uncharacterized protein LOC109746850 [Aegilops tauschii subsp. tauschii]
TraesCS1D02G268900	0.499	-1.00424	2.90451e-05	0.000726562	yes	down	5.8	6.66	7.92	3.11	3.69	3	6.79333	3.26667	AEV91143.1	R2R3-MYB protein [Triticum aestivum]
TraesCS1D02G273600	0.055	-4.17797	8.72586e-05	0.0019023	yes	down	0.35	0.37	0.27	0.02	0	0.03	0.33	0.0166667	XP_020167663.1	cysteine-rich receptor-like protein kinase 15 [Aegilops tauschii subsp. tauschii]
TraesCS1D02G277900	0.424	-1.23869	9.16994e-05	0.00198589	yes	down	6.33	3.23	3.08	1.97	1.41	1.74	4.21333	1.70667	XP_020154937.1	uncharacterized protein LOC109740307 [Aegilops tauschii subsp. tauschii]
TraesCS1D02G281800	0.376	-1.41084	2.61495e-10	1.88749e-08	yes	down	22.9	21.21	18.02	6.95	10.6	6.21	20.71	7.92	XP_020165641.1	aldo-keto reductase family 4 member C10-like [Aegilops tauschii subsp. tauschii]
TraesCS1D02G282000	2.042	1.02975	3.28327e-07	1.33657e-05	yes	up	17.07	21.8	23.57	42.85	37.33	43.49	20.8133	41.2233	XP_020165656.1	uncharacterized protein LOC109751176 [Aegilops tauschii subsp. tauschii]
TraesCS1D02G284800	0.349	-1.51961	3.14094e-07	1.28472e-05	yes	down	2.23	3.33	3.51	1.37	0.71	0.94	3.02333	1.00667	XP_020183928.1	respiratory burst oxidase homolog protein B-like isoform X1 [Aegilops tauschii subsp. tauschii]
TraesCS1D02G288700	0.34	-1.55615	3.60931e-12	3.42565e-10	yes	down	38.67	38.27	25.53	12.55	11.24	9.79	34.1567	11.1933	EMS44997.1	hypothetical protein TRIUR3_21122 [Triticum urartu]
TraesCS1D02G288800	0.365	-1.45322	9.51199e-10	6.22501e-08	yes	down	103.11	94.4	66.59	40.56	26.48	27.8	88.0333	31.6133	EMS44997.1	hypothetical protein TRIUR3_21122 [Triticum urartu]
TraesCS1D02G289100	0.142	-2.81755	6.40072e-17	1.09958e-14	yes	down	9.68	13.62	11.32	1.2	1.26	2.26	11.54	1.57333	XP_020174176.1	mavicyanin-like [Aegilops tauschii subsp. tauschii]
TraesCS1D02G295800	0.378	-1.40219	8.62554e-11	6.73537e-09	yes	down	14.49	14.69	11.55	5.54	3.62	5.6	13.5767	4.92	XP_020166655.1	protein MALE DISCOVERER 1-like [Aegilops tauschii subsp. tauschii]
TraesCS1D02G300500	0.349	-1.5184	6.21246e-07	2.37428e-05	yes	down	25.43	47.61	46.9	12.57	9.81	17.97	39.98	13.45	XP_020177391.1	probable WRKY transcription factor 70 [Aegilops tauschii subsp. tauschii]
TraesCS1D02G300700	0.383	-1.38596	0.000475089	0.00812499	yes	down	11.77	34.2	24.71	6.93	5.98	13.11	23.56	8.67333	XP_020177373.1	WRKY transcription factor 44-like [Aegilops tauschii subsp. tauschii]
TraesCS1D02G301700	0.47	-1.08949	0.000147536	0.00300121	yes	down	4.96	3.07	3.86	1.58	2.42	1.36	3.96333	1.78667	XP_020178560.1	UDP-glucose:2-hydroxyflavanone C-glucosyltransferase-like [Aegilops tauschii subsp. tauschii]
TraesCS1D02G303700	0.441	-1.18115	3.71084e-10	2.6207e-08	yes	down	66.75	86.82	62.17	31.84	26.07	33.42	71.9133	30.4433	XP_020178397.1	probable leucine-rich repeat receptor-like protein kinase At5g49770 [Aegilops tauschii subsp. tauschii]
TraesCS1D02G304700	0.5	-1.00035	1.6606e-07	7.2313e-06	yes	down	19.7	23.79	18.12	11.54	10.27	7.94	20.5367	9.91667	XP_020197710.1	xyloglucan galactosyltransferase KATAMARI1 homolog [Aegilops tauschii subsp. tauschii]
TraesCS1D02G310300	0.486	-1.0421	5.02855e-08	2.413e-06	yes	down	99.74	123.84	97.39	58.89	38.52	67.34	106.99	54.9167	BAK03799.1	predicted protein [Hordeum vulgare subsp. vulgare]
TraesCS1D02G312600	0.171	-2.5452	3.11769e-07	1.27805e-05	yes	down	0.88	1.17	0.84	0.23	0.17	0.09	0.963333	0.163333	XP_020197922.1	probable glycerol-3-phosphate dehydrogenase [NAD(+)] 3, cytosolic [Aegilops tauschii subsp. tauschii]
TraesCS1D02G316300	0.13	-2.94527	3.1804e-09	1.90204e-07	yes	down	5.53	10.21	7.77	1.86	0.52	0.63	7.83667	1.00333	XP_020162739.1	mavicyanin-like [Aegilops tauschii subsp. tauschii]
TraesCS1D02G316400	0.14	-2.83344	5.18719e-07	2.00926e-05	yes	down	3.74	6.88	3.58	0.83	0.2	0.89	4.73333	0.64	XP_020160947.1	mavicyanin-like [Aegilops tauschii subsp. tauschii]
TraesCS1D02G316800	0.07	-3.82647	2.01806e-06	6.84806e-05	yes	down	2.71	1.5	2.23	0.17	0.07	0.21	2.14667	0.15	XP_020162714.1	mavicyanin-like [Aegilops tauschii subsp. tauschii]
TraesCS1D02G317800	2.192	1.13211	7.95158e-06	0.000235112	yes	up	15.52	22.27	10.5	33.11	36.75	32.09	16.0967	33.9833	XP_020180523.1	peroxidase 1-like [Aegilops tauschii subsp. tauschii]
TraesCS1D02G319500	3.798	1.92508	4.11125e-06	0.000129413	yes	up	0.31	0.36	0.38	1.38	1.33	1.07	0.35	1.26	XP_020154951.1	scarecrow-like protein 32 [Aegilops tauschii subsp. tauschii]
TraesCS1D02G325300	2.253	1.17209	0.00010828	0.00229718	yes	up	4.69	6.68	6.55	9.7	10.66	18.37	5.97333	12.91	XP_020182700.1	protein SULFUR DEFICIENCY-INDUCED 2-like [Aegilops tauschii subsp. tauschii]
TraesCS1D02G327100	0.094	-3.40524	1.92664e-06	6.57735e-05	yes	down	1.56	0.99	0.52	0.07	0.02	0.19	1.02333	0.0933333	XP_020156557.1	jacalin-related lectin 3-like [Aegilops tauschii subsp. tauschii]
TraesCS1D02G328900	0.263	-1.925	0.00134851	0.0194626	yes	down	7.57	1.58	4.27	1.61	1.47	0.34	4.47333	1.14	XP_020183635.1	agglutinin isolectin 2 [Aegilops tauschii subsp. tauschii]
TraesCS1D02G330300	0.01	-6.64686	0.000153754	0.00311373	yes	down	0.71	0.02	0.06	0	0	0	0.263333	0	XP_020157740.1	G-type lectin S-receptor-like serine/threonine-protein kinase B120 [Aegilops tauschii subsp. tauschii]
TraesCS1D02G339800	0.246	-2.0243	0.000360181	0.00644872	yes	down	1.41	1.42	2.73	0.43	0.62	0.27	1.85333	0.44	XP_020164058.1	uncharacterized protein LOC109749519 [Aegilops tauschii subsp. tauschii]
TraesCS1D02G341700	3.14	1.65061	0.0019513	0.0263792	yes	up	0.26	0.24	0.25	0.6	0.81	0.85	0.25	0.753333	XP_020155750.1	uncharacterized protein LOC109741084 [Aegilops tauschii subsp. tauschii]
TraesCS1D02G344400	0.367	-1.44501	0.000217525	0.00421119	yes	down	26.86	30.4	14.67	9.6	6.03	9.28	23.9767	8.30333	XP_020151347.1	peroxidase 2-like [Aegilops tauschii subsp. tauschii]
TraesCS1D02G344500	0.243	-2.04216	0.00294365	0.0368243	yes	down	0.7	0.42	0.77	0.11	0.16	0.17	0.63	0.146667	XP_020151348.1	peroxidase 2-like [Aegilops tauschii subsp. tauschii]
TraesCS1D02G344700	0.3	-1.73704	3.27325e-20	7.54781e-18	yes	down	12.91	13.03	10.83	4.27	3.02	3.43	12.2567	3.57333	XP_020198180.1	receptor-like protein kinase HSL1 [Aegilops tauschii subsp. tauschii]
TraesCS1D02G348400	2.911	1.54145	0.00428012	0.0496476	yes	up	0.09	0.16	0.3	0.5	0.78	0.26	0.183333	0.513333	XP_020163891.1	putative disease resistance protein RGA1 [Aegilops tauschii subsp. tauschii]
TraesCS1D02G355100	0.004	-7.95249	2.64165e-05	0.00066983	yes	down	45.03	3.15	5.09	0	0.18	0	17.7567	0.06	XP_020196049.1	pathogenesis-related protein PR-4-like [Aegilops tauschii subsp. tauschii]
TraesCS1D02G359100	0.153	-2.71026	5.62881e-21	1.40651e-18	yes	down	19.34	26.52	20.89	5.05	2.49	2.39	22.25	3.31	XP_020197064.1	cytochrome P450 94B3-like [Aegilops tauschii subsp. tauschii]
TraesCS1D02G360500	0.335	-1.57827	9.12558e-07	3.37499e-05	yes	down	1.26	1.99	1.82	0.63	0.52	0.48	1.69	0.543333	XP_020158708.1	putative receptor protein kinase ZmPK1 [Aegilops tauschii subsp. tauschii]
TraesCS1D02G361500	2.248	1.16875	6.9772e-08	3.2749e-06	yes	up	2.36	3.37	2.78	6.78	5.74	5.89	2.83667	6.13667	XP_020170901.1	type I inositol polyphosphate 5-phosphatase 1-like isoform X3 [Aegilops tauschii subsp. tauschii]
TraesCS1D02G363800	0.478	-1.06391	0.0037149	0.0444107	yes	down	1.92	2.73	3.81	1.55	1.45	0.93	2.82	1.31	XP_020147516.1	putative cyclin-dependent kinase F-2 [Aegilops tauschii subsp. tauschii]
TraesCS1D02G371400	0.264	-1.923	2.34656e-07	9.89846e-06	yes	down	3.77	2.3	1.79	0.64	0.61	0.73	2.62	0.66	XP_020186840.1	myb-related protein Hv33-like isoform X2 [Aegilops tauschii subsp. tauschii]
TraesCS1D02G371700	0.465	-1.10462	8.93527e-06	0.00025917	yes	down	4.45	5.44	4.48	1.98	1.98	2.45	4.79	2.13667	XP_020180810.1	myb-related protein Hv33 [Aegilops tauschii subsp. tauschii]
TraesCS1D02G372400	0.448	-1.15774	0.00124532	0.0182304	yes	down	3.57	7.46	5.84	3.18	1.55	2.59	5.62333	2.44	XP_020158372.1	mitogen-activated protein kinase kinase kinase NPK1-like [Aegilops tauschii subsp. tauschii]
TraesCS1D02G372500	0.449	-1.15667	0.000525534	0.00884422	yes	down	6.04	9.26	8.09	4.41	1.8	3.91	7.79667	3.37333	XP_020158372.1	mitogen-activated protein kinase kinase kinase NPK1-like [Aegilops tauschii subsp. tauschii]
TraesCS1D02G372600	0.413	-1.27555	0.000577072	0.00959915	yes	down	8.37	11.11	8.2	5.62	1.65	3.8	9.22667	3.69	XP_020158373.1	mitogen-activated protein kinase kinase kinase NPK1-like [Aegilops tauschii subsp. tauschii]
TraesCS1D02G372700	0.404	-1.30769	5.30534e-05	0.00123916	yes	down	4.08	4.88	3.84	2.32	1.02	1.66	4.26667	1.66667	XP_020158376.1	mitogen-activated protein kinase kinase kinase NPK1-like [Aegilops tauschii subsp. tauschii]
TraesCS1D02G372800	0.25	-1.99747	1.76325e-06	6.07641e-05	yes	down	4.73	4.42	3.31	1.72	0.57	0.75	4.15333	1.01333	XP_020158377.1	mitogen-activated protein kinase kinase kinase NPK1-like [Aegilops tauschii subsp. tauschii]
TraesCS1D02G372900	0.421	-1.24646	0.000597296	0.00984736	yes	down	2.1	3.62	1.87	1.09	0.86	1.12	2.53	1.02333	XP_020158378.1	mitogen-activated protein kinase kinase kinase NPK1-like [Aegilops tauschii subsp. tauschii]
TraesCS1D02G376500	0.058	-4.11447	9.24292e-36	8.13046e-33	yes	down	16.96	20.26	17.44	1.7	0.5	0.92	18.22	1.04	XP_020149085.1	ethylene-responsive transcription factor ERF109-like [Aegilops tauschii subsp. tauschii]
TraesCS1D02G376600	0.104	-3.25986	1.74837e-40	2.22483e-37	yes	down	28.82	36.32	25.1	3.91	2.26	2.96	30.08	3.04333	XP_020149094.1	ethylene-responsive transcription factor ERF109-like [Aegilops tauschii subsp. tauschii]
TraesCS1D02G376700	0.098	-3.34482	3.20908e-26	1.29715e-23	yes	down	21.67	24.66	17.31	3.01	1.09	1.99	21.2133	2.03	XP_020149093.1	ethylene-responsive transcription factor ERF109-like [Aegilops tauschii subsp. tauschii]
TraesCS1D02G376800	0.036	-4.78876	7.34228e-46	1.52888e-42	yes	down	12.65	14.22	16.38	0.76	0.21	0.57	14.4167	0.513333	XP_020149086.1	ethylene-responsive transcription factor ERF109-like [Aegilops tauschii subsp. tauschii]
TraesCS1D02G378400	0.344	-1.54052	0.00156249	0.0219701	yes	down	1.09	1.2	1.59	0.4	0.69	0.19	1.29333	0.426667	XP_020159692.1	AP2/ERF and B3 domain-containing protein Os05g0549800-like [Aegilops tauschii subsp. tauschii]
TraesCS1D02G378500	0.397	-1.33128	0.00307747	0.0381606	yes	down	1.26	0.95	2.11	0.61	0.52	0.54	1.44	0.556667	XP_020159691.1	AP2/ERF and B3 domain-containing protein Os05g0549800-like [Aegilops tauschii subsp. tauschii]
TraesCS1D02G378800	0.368	-1.44065	1.31812e-07	5.85117e-06	yes	down	4.4	6.1	5.84	1.6	1.83	2.34	5.44667	1.92333	XP_020159696.1	AP2/ERF and B3 domain-containing protein Os05g0549800-like [Aegilops tauschii subsp. tauschii]
TraesCS1D02G379700	3.475	1.79707	0.0016259	0.0226945	yes	up	0.52	1.69	0.67	5.19	1.36	3.12	0.96	3.22333	XP_020185729.1	homeobox-leucine zipper protein HOX7-like isoform X1 [Aegilops tauschii subsp. tauschii]
TraesCS1D02G381800	0.354	-1.49758	0.000296753	0.00547428	yes	down	1.64	2.3	1.74	0.39	0.5	1.02	1.89333	0.636667	XP_020163523.1	LEAF RUST 10 DISEASE-RESISTANCE LOCUS RECEPTOR-LIKE PROTEIN KINASE-like 1.2 [Aegilops tauschii subsp. tauschii]
TraesCS1D02G389100	2.561	1.35654	0.000760142	0.012094	yes	up	4.88	12.95	9.9	30.54	14.26	24.71	9.24333	23.17	XP_020159365.1	uncharacterized protein LOC109744624 [Aegilops tauschii subsp. tauschii]
TraesCS1D02G392500	0.073	-3.78336	1.89427e-26	7.84135e-24	yes	down	3.99	3.71	3.04	0.43	0.2	0.14	3.58	0.256667	XP_020164020.1	probable 1-deoxy-D-xylulose-5-phosphate synthase 2, chloroplastic [Aegilops tauschii subsp. tauschii]
TraesCS1D02G399400	0.105	-3.25245	0.000549393	0.00919268	yes	down	0.44	0.4	0.58	0.03	0.03	0.08	0.473333	0.0466667	XP_020178389.1	mitogen-activated protein kinase kinase 9-like [Aegilops tauschii subsp. tauschii]
TraesCS1D02G403800	2.844	1.50767	0.0033018	0.0404	yes	up	0.37	0.98	1.72	2.3	2.98	3.17	1.02333	2.81667	XP_020178879.1	uncharacterized protein LOC109764484 [Aegilops tauschii subsp. tauschii]
TraesCS1D02G409300	2.267	1.18102	7.89968e-08	3.67276e-06	yes	up	1.91	1.72	2.35	4.37	4.48	4.22	1.99333	4.35667	XP_020198315.1	putative receptor-like protein kinase At1g80870 [Aegilops tauschii subsp. tauschii]
TraesCS1D02G410100	0.479	-1.06088	8.04299e-15	1.11879e-12	yes	down	20.86	19.27	20.4	8.95	9.82	9.11	20.1767	9.29333	XP_020198322.1	mitogen-activated protein kinase 7-like [Aegilops tauschii subsp. tauschii]
TraesCS1D02G411600	79.703	6.31656	3.44693e-05	0.000845322	yes	up	0	0	0	0.59	0.57	0.11	0	0.423333	EMS59660.1	Chlorophyll a-b binding protein, chloroplastic [Triticum urartu]
TraesCS1D02G413800	0.004	-7.85365	0.000390741	0.00688289	yes	down	3.63	0.12	0.92	0	0	0	1.55667	0	XP_020176343.1	acetylserotonin O-methyltransferase 1-like [Aegilops tauschii subsp. tauschii]
TraesCS1D02G420200	0.258	-1.95562	1.52707e-05	0.000415417	yes	down	2.43	3.59	1.89	0.78	0.89	0.3	2.63667	0.656667	XP_020174224.1	cytosolic sulfotransferase 5-like [Aegilops tauschii subsp. tauschii]
TraesCS1D02G422000	0.446	-1.16619	0.00315848	0.0390184	yes	down	3.49	2.38	3.86	1.04	1.92	1.22	3.24333	1.39333	XP_020179192.1	uncharacterized protein LOC109764821 [Aegilops tauschii subsp. tauschii]
TraesCS1D02G425200	0.382	-1.38846	0.000497526	0.00844357	yes	down	1.69	1.42	2.19	0.67	0.49	0.79	1.76667	0.65	XP_020154536.1	uncharacterized protein LOC109739864 [Aegilops tauschii subsp. tauschii]
TraesCS1D02G428600	3.33	1.73533	2.97325e-06	9.71517e-05	yes	up	0.96	1.24	2.24	3.78	5.95	4.55	1.48	4.76	XP_020178664.1	uncharacterized protein LOC109764229 [Aegilops tauschii subsp. tauschii]
TraesCS1D02G431600	4.07	2.02501	0.00120969	0.0177937	yes	up	0.13	0.56	0.54	1.15	1.14	2.46	0.41	1.58333	XP_020180611.1	WRKY transcription factor 22-like [Aegilops tauschii subsp. tauschii]
TraesCS1D02G432400	0.466	-1.10255	3.20751e-09	1.91659e-07	yes	down	64.77	74.07	52.45	28.63	33.07	24.38	63.7633	28.6933	XP_020151230.1	late embryogenesis abundant protein Lea14-A-like [Aegilops tauschii subsp. tauschii]
TraesCS1D02G432900	0.065	-3.95266	0.00265181	0.0339206	yes	down	0.15	0.18	0.17	0.02	0	0.01	0.166667	0.01	XP_020151235.1	S-type anion channel SLAH2-like [Aegilops tauschii subsp. tauschii]
TraesCS1D02G433200	0.035	-4.85014	8.72484e-05	0.0019023	yes	down	0.47	0.3	0.24	0.04	0	0	0.336667	0.0133333	XP_020151237.1	S-type anion channel SLAH2-like [Aegilops tauschii subsp. tauschii]
TraesCS1D02G443200	3.437	1.78128	1.20002e-05	0.000336711	yes	up	0.28	0.48	0.52	1.24	1.75	1.23	0.426667	1.40667	XP_020158799.1	berberine bridge enzyme-like 27 [Aegilops tauschii subsp. tauschii]
TraesCS1D02G448100	2.663	1.41297	5.65602e-07	2.17614e-05	yes	up	1.14	1.14	1.09	3.36	2.52	2.78	1.12333	2.88667	XP_020172637.1	uncharacterized protein LOC109758200 [Aegilops tauschii subsp. tauschii]
TraesCS1D02G453000	2.894	1.5332	1.60748e-06	5.6014e-05	yes	up	0.92	1.6	2.06	4.42	4.37	4.01	1.52667	4.26667	XP_020169166.1	putative RING-H2 finger protein ATL12 [Aegilops tauschii subsp. tauschii]
TraesCS1D02G454200	2.077	1.05432	4.32702e-06	0.000135584	yes	up	2.11	2.99	2.81	5.26	4.36	6.15	2.63667	5.25667	XP_020199040.1	disease resistance protein RPM1-like [Aegilops tauschii subsp. tauschii]
TraesCS2A02G002400	3.64	1.86383	1.37067e-06	4.84003e-05	yes	up	0.75	1.67	1.76	4.14	4.77	5.74	1.39333	4.88333	XP_020150862.1	zinc finger protein ZAT5-like [Aegilops tauschii subsp. tauschii]
TraesCS2A02G006900	2.473	1.30645	3.72133e-07	1.50156e-05	yes	up	3.04	4.42	3.42	8.9	6.07	9.64	3.62667	8.20333	XP_020166156.1	putative disease resistance protein RGA3 [Aegilops tauschii subsp. tauschii]
TraesCS2A02G011000	0.235	-2.09006	4.37007e-07	1.72583e-05	yes	down	7.86	7.78	5.26	2.72	1.19	0.9	6.96667	1.60333	XP_020165705.1	probable WRKY transcription factor 75 [Aegilops tauschii subsp. tauschii]
TraesCS2A02G012500	0.308	-1.69745	1.33002e-06	4.71831e-05	yes	down	1.92	1.1	1	0.38	0.34	0.45	1.34	0.39	XP_020155303.1	probable LRR receptor-like serine/threonine-protein kinase At3g47570 [Aegilops tauschii subsp. tauschii]
TraesCS2A02G018600	2.935	1.55335	9.76387e-05	0.00209995	yes	up	0.4	1.17	0.71	2.15	2.11	1.85	0.76	2.03667	XP_020168694.1	uncharacterized protein LOC109754182 [Aegilops tauschii subsp. tauschii]
TraesCS2A02G023900	0.235	-2.09	3.23833e-22	9.23339e-20	yes	down	13.73	14.82	9.21	2.5	2.63	2.74	12.5867	2.62333	EMS49294.1	Cysteine-rich receptor-like protein kinase 41 [Triticum urartu]
TraesCS2A02G024800	0.374	-1.41843	1.10172e-05	0.000311163	yes	down	47.58	48.47	31.14	16.42	9.61	20.44	42.3967	15.49	EMS49294.1	Cysteine-rich receptor-like protein kinase 41 [Triticum urartu]
TraesCS2A02G024900	0.191	-2.38524	6.52185e-26	2.54634e-23	yes	down	81.38	91.35	60	12.25	8.42	13.52	77.5767	11.3967	XP_020188054.1	putative receptor-like protein kinase At4g00960 [Aegilops tauschii subsp. tauschii]
TraesCS2A02G026500	0.06	-4.06976	0.000376283	0.00667269	yes	down	0.91	0.26	0.52	0.04	0	0.06	0.563333	0.0333333	XP_020166943.1	1-aminocyclopropane-1-carboxylate oxidase homolog 1-like [Aegilops tauschii subsp. tauschii]
TraesCS2A02G027300	0.001	-10.0126	8.17242e-09	4.53616e-07	yes	down	10.04	1.52	2.24	0	0	0	4.6	0	XP_020185522.1	ent-isokaurene C2-hydroxylase-like [Aegilops tauschii subsp. tauschii]
TraesCS2A02G027400	0.003	-8.29143	1.42515e-10	1.06794e-08	yes	down	4.8	1.08	2.07	0.03	0	0	2.65	0.01	XP_020149103.1	cytochrome P450 99A2-like [Aegilops tauschii subsp. tauschii]
TraesCS2A02G027500	0.04	-4.64494	9.52577e-15	1.31705e-12	yes	down	6.12	2.03	1.56	0.22	0.09	0.07	3.23667	0.126667	XP_020185522.1	ent-isokaurene C2-hydroxylase-like [Aegilops tauschii subsp. tauschii]
TraesCS2A02G027600	0.02	-5.62855	1.03877e-09	6.71871e-08	yes	down	1.39	0.39	0.79	0.05	0	0	0.856667	0.0166667	XP_020187043.1	syn-pimara-7,15-diene synthase-like [Aegilops tauschii subsp. tauschii]
TraesCS2A02G027700	0.01	-6.6734	0.00174475	0.0240603	yes	down	26.56	5.12	7.95	0.38	0	0	13.21	0.126667	XP_020149189.1	9-beta-pimara-7,15-diene oxidase-like [Aegilops tauschii subsp. tauschii]
TraesCS2A02G027800	0.109	-3.19472	2.47833e-47	6.30745e-44	yes	down	20.01	17.95	14.24	2.41	1.59	1.5	17.4	1.83333	BAH56559.1	ent-copalyl diphosphate synthase [Triticum aestivum]
TraesCS2A02G028000	0.035	-4.81763	1.62434e-13	1.84493e-11	yes	down	1.21	2.18	1.97	0.05	0.04	0.09	1.78667	0.06	EMS35670.1	UDP-glycosyltransferase 73C4 [Triticum urartu]
TraesCS2A02G028700	0.331	-1.59396	5.41274e-08	2.57934e-06	yes	down	2.71	2.26	2.24	0.82	0.83	0.66	2.40333	0.77	BAJ95038.1	predicted protein [Hordeum vulgare subsp. vulgare]
TraesCS2A02G031300	0.341	-1.55062	5.04225e-06	0.000156214	yes	down	3	3.66	3.68	1.53	0.83	1.07	3.44667	1.14333	EMS64057.1	hypothetical protein TRIUR3_02361 [Triticum urartu]
TraesCS2A02G031400	0.437	-1.19509	4.10736e-05	0.000987895	yes	down	4.43	5.9	3.8	1.82	1.2	2.42	4.71	1.81333	EMS49548.1	Putative disease resistance RPP13-like protein 1 [Triticum urartu]
TraesCS2A02G038800	2.519	1.33306	1.42628e-08	7.59752e-07	yes	up	1.25	1.11	1.46	3.07	3.39	2.8	1.27333	3.08667	XP_020174148.1	uncharacterized protein LOC109759722 [Aegilops tauschii subsp. tauschii]
TraesCS2A02G040300	0.36	-1.47239	1.2135e-18	2.43821e-16	yes	down	15.84	17.98	15.31	6.16	5.19	5.84	16.3767	5.73	BAJ88676.1	predicted protein [Hordeum vulgare subsp. vulgare]
TraesCS2A02G041700	2.163	1.11301	0.000239482	0.00457118	yes	up	1.36	2.86	1.86	4.44	3.35	4.85	2.02667	4.21333	XP_020192659.1	uncharacterized protein LOC109778505 [Aegilops tauschii subsp. tauschii]
TraesCS2A02G042700	0.448	-1.15968	6.74208e-07	2.55961e-05	yes	down	2.26	2.25	1.88	0.8	0.9	1.03	2.13	0.91	XP_020192662.1	putative disease resistance protein RGA3 [Aegilops tauschii subsp. tauschii]
TraesCS2A02G043600	0.237	-2.07471	3.32809e-14	4.23506e-12	yes	down	11.88	11.12	9.6	2.77	1.93	2.81	10.8667	2.50333	XP_020195143.1	probable WRKY transcription factor 62 [Aegilops tauschii subsp. tauschii]
TraesCS2A02G043700	0.151	-2.72271	1.25045e-15	1.88849e-13	yes	down	6.31	9.18	6.49	0.9	1.26	1.1	7.32667	1.08667	XP_020195143.1	probable WRKY transcription factor 62 [Aegilops tauschii subsp. tauschii]
TraesCS2A02G043800	0.198	-2.33794	4.79446e-11	3.93615e-09	yes	down	4.64	5.92	6.65	1.37	0.76	1.15	5.73667	1.09333	XP_020195143.1	probable WRKY transcription factor 62 [Aegilops tauschii subsp. tauschii]
TraesCS2A02G045400	0.068	-3.87557	1.11035e-14	1.5199e-12	yes	down	4.21	4.34	3.62	0.44	0.23	0.14	4.05667	0.27	XP_020148106.1	probable glutathione S-transferase GSTF1 [Aegilops tauschii subsp. tauschii]
TraesCS2A02G048600	0.094	-3.41463	5.45893e-11	4.42354e-09	yes	down	2.9	1.79	2.5	0.22	0.18	0.26	2.39667	0.22	XP_020190173.1	putative methyltransferase DDB_G0268948 [Aegilops tauschii subsp. tauschii]
TraesCS2A02G049700	0.433	-1.20878	3.52472e-10	2.50729e-08	yes	down	13.67	17.22	12.78	6.61	5.03	6.66	14.5567	6.1	XP_020199334.1	ABC transporter G family member 28-like [Aegilops tauschii subsp. tauschii]
TraesCS2A02G053300	0.06	-4.06137	2.39361e-08	1.21566e-06	yes	down	18.52	8.67	7.86	1.35	0.39	0.29	11.6833	0.676667	XP_020163496.1	premnaspirodiene oxygenase-like [Aegilops tauschii subsp. tauschii]
TraesCS2A02G057200	0.155	-2.69304	4.03929e-10	2.8294e-08	yes	down	3.64	6.62	2.08	0.65	0.51	0.67	4.11333	0.61	EMS55124.1	UDP-glycosyltransferase 73B4 [Triticum urartu]
TraesCS2A02G064900	0.412	-1.28057	5.75941e-16	9.05638e-14	yes	down	43.73	36.86	36.07	17.05	15.37	13.97	38.8867	15.4633	AIE40060.1	heavy metal-associated isoprenylated protein 1 [Triticum aestivum]
TraesCS2A02G070200	2.302	1.2026	0.00223566	0.0295094	yes	up	0.54	0.66	1.04	2.02	1.63	1.31	0.746667	1.65333	BAK06757.1	predicted protein [Hordeum vulgare subsp. vulgare]
TraesCS2A02G071300	0.198	-2.33286	3.58995e-06	0.000114472	yes	down	0.69	0.83	0.93	0.26	0.06	0.16	0.816667	0.16	XP_003576018.1	disease resistance protein RPM1 [Brachypodium distachyon]
TraesCS2A02G074800	2.246	1.16751	0.00134734	0.0194545	yes	up	0.56	0.58	0.73	1.21	1.7	1.13	0.623333	1.34667	XP_020187027.1	high-affinity nitrate transporter 2.1-like [Aegilops tauschii subsp. tauschii]
TraesCS2A02G076600	0.451	-1.14786	2.76837e-07	1.14736e-05	yes	down	8.06	6.15	7.5	3.49	3.35	2.63	7.23667	3.15667	XP_020194268.1	L-lactate dehydrogenase B [Aegilops tauschii subsp. tauschii]
TraesCS2A02G081400	0.371	-1.42948	2.07627e-10	1.52266e-08	yes	down	15.45	18.94	13.95	6.2	4.11	5.3	16.1133	5.20333	XP_020175940.1	probable serine/threonine-protein kinase PBL7 [Aegilops tauschii subsp. tauschii]
TraesCS2A02G081500	2.094	1.06627	0.00216209	0.0286871	yes	up	2.9	5.5	3.55	10.81	5.57	7.96	3.98333	8.11333	EMS47895.1	NEP1-interacting protein 2 [Triticum urartu]
TraesCS2A02G083700	0.438	-1.18987	4.76112e-13	5.04106e-11	yes	down	23.15	26.08	24.7	10.97	9.25	11.09	24.6433	10.4367	XP_020161017.1	MLO-like protein 1 [Aegilops tauschii subsp. tauschii]
TraesCS2A02G090200	0.17	-2.55716	9.03519e-12	8.20161e-10	yes	down	9.33	16.25	10.98	3.06	1.24	1.79	12.1867	2.03	XP_020182764.1	zinc finger protein ZAT6-like [Aegilops tauschii subsp. tauschii]
TraesCS2A02G091000	0.259	-1.9503	1.19039e-06	4.26256e-05	yes	down	3.15	4.75	4.4	1.65	0.54	0.93	4.1	1.04	XP_020199386.1	sex determination protein tasselseed-2-like [Aegilops tauschii subsp. tauschii]
TraesCS2A02G091100	0.178	-2.48847	1.29626e-05	0.000359603	yes	down	1.19	2.45	2.16	0.32	0.39	0.28	1.93333	0.33	XP_020199386.1	sex determination protein tasselseed-2-like [Aegilops tauschii subsp. tauschii]
TraesCS2A02G094000	0.299	-1.74008	2.88473e-25	1.04882e-22	yes	down	47.29	52.72	39.67	12.57	11.54	14.77	46.56	12.96	EMS49193.1	PHD and RING finger domain-containing protein 1 [Triticum urartu]
TraesCS2A02G097200	0.308	-1.69906	2.47105e-07	1.0379e-05	yes	down	2.74	4.32	4.48	1.21	1.24	0.97	3.84667	1.14	XP_020189377.1	protein ODORANT1-like [Aegilops tauschii subsp. tauschii]
TraesCS2A02G100300	0.279	-1.84054	8.49788e-06	0.00024838	yes	down	1.38	2.31	1.92	0.69	0.38	0.46	1.87	0.51	XP_020161184.1	probable lysophospholipase BODYGUARD 4 [Aegilops tauschii subsp. tauschii]
TraesCS2A02G101000	2.919	1.54572	1.29417e-07	5.76721e-06	yes	up	1.33	1.34	1.33	3.34	3.09	4.72	1.33333	3.71667	XP_020166616.1	NAC domain-containing protein 92-like isoform X2 [Aegilops tauschii subsp. tauschii]
TraesCS2A02G101100	2.49	1.31589	3.2867e-07	1.33717e-05	yes	up	3.88	5.36	3.72	8.62	9.58	12.72	4.32	10.3067	XP_020166616.1	NAC domain-containing protein 92-like isoform X2 [Aegilops tauschii subsp. tauschii]
TraesCS2A02G101900	2.753	1.46102	1.11668e-05	0.000314871	yes	up	1.47	2.31	2.1	3.38	6.18	5.92	1.96	5.16	XP_020160301.1	NAC transcription factor NAM-B1-like [Aegilops tauschii subsp. tauschii]
TraesCS2A02G106000	0.347	-1.52824	0.00151821	0.0214694	yes	down	1.48	0.86	1.3	0.55	0.33	0.35	1.21333	0.41	XP_020194111.1	uncharacterized protein LOC109779917 [Aegilops tauschii subsp. tauschii]
TraesCS2A02G107600	2.003	1.00202	0.000107468	0.00228277	yes	up	134.79	104.82	121.67	273.85	290.28	127.7	120.427	230.61	AAW52717.1	peroxidase 3 [Triticum monococcum]
TraesCS2A02G115500	69.44	6.1177	4.68313e-05	0.00110662	yes	up	0	0	0	0.5	0.26	0.69	0	0.483333	XP_020196471.1	protein SRC2-like [Aegilops tauschii subsp. tauschii]
TraesCS2A02G117700	0.458	-1.12793	0.00171371	0.0237131	yes	down	15.13	10.4	7.77	3.66	6.83	4.16	11.1	4.88333	------	------
TraesCS2A02G120600	2.837	1.50441	1.60127e-05	0.000433201	yes	up	0.93	0.97	1.09	3.19	1.83	3.15	0.996667	2.72333	XP_020201108.1	UPF0481 protein At3g47200-like [Aegilops tauschii subsp. tauschii]
TraesCS2A02G126000	0.017	-5.9166	0.000586791	0.00971847	yes	down	0.02	0.38	0.41	0	0	0	0.27	0	BAJ94779.1	predicted protein [Hordeum vulgare subsp. vulgare]
TraesCS2A02G132100	0.432	-1.21201	1.08443e-06	3.93025e-05	yes	down	8.41	7.76	5.36	3.3	2.53	2.62	7.17667	2.81667	XP_020157256.1	uncharacterized protein LOC109742570 [Aegilops tauschii subsp. tauschii]
TraesCS2A02G136600	0.213	-2.22816	0.000699485	0.0112778	yes	down	0.47	1.87	1.91	0.13	0.46	0.29	1.41667	0.293333	XP_020181905.1	putative protein TPRXL [Aegilops tauschii subsp. tauschii]
TraesCS2A02G136700	0.355	-1.49215	2.9665e-14	3.80309e-12	yes	down	9.56	10.47	8.06	2.62	3.6	3.49	9.36333	3.23667	XP_020181902.1	protein SSUH2 homolog [Aegilops tauschii subsp. tauschii]
TraesCS2A02G138400	0.014	-6.13688	4.10144e-05	0.000986816	yes	down	0.34	0.64	0.21	0	0	0	0.396667	0	BAJ97865.1	predicted protein [Hordeum vulgare subsp. vulgare]
TraesCS2A02G139600	0.386	-1.37184	1.2146e-05	0.000340246	yes	down	1.94	2.49	3.01	1.12	0.99	0.68	2.48	0.93	XP_020188742.1	probable galacturonosyltransferase-like 4 [Aegilops tauschii subsp. tauschii]
TraesCS2A02G141700	3.752	1.9076	4.90627e-14	6.05276e-12	yes	up	12.47	22.33	15.15	73.93	49.21	58.2	16.65	60.4467	XP_020146612.1	uncharacterized protein LOC109731846 [Aegilops tauschii subsp. tauschii]
TraesCS2A02G142300	2.677	1.42067	1.3754e-06	4.85174e-05	yes	up	2.63	3.57	1.77	8.27	5.27	6.97	2.65667	6.83667	XP_020149134.1	probable cytochrome P450 313a4 [Aegilops tauschii subsp. tauschii]
TraesCS2A02G145800	0.108	-3.20744	2.79175e-51	1.06226e-47	yes	down	10.31	10.43	9.76	1.39	0.85	0.95	10.1667	1.06333	BAJ85762.1	predicted protein [Hordeum vulgare subsp. vulgare]
TraesCS2A02G152200	0.132	-2.92114	1.40408e-11	1.24333e-09	yes	down	2.42	4.74	3.5	0.73	0.22	0.43	3.55333	0.46	AAT68297.1	cytochrome P450 CYP709C1 [Triticum aestivum]
TraesCS2A02G152400	0.234	-2.09357	4.12717e-15	5.88387e-13	yes	down	10.54	15.78	12.94	3.62	2.03	3.21	13.0867	2.95333	XP_020178958.1	cytochrome P450 709B1-like [Aegilops tauschii subsp. tauschii]
TraesCS2A02G154900	0.474	-1.07658	7.08766e-11	5.65007e-09	yes	down	23.39	26.82	21.56	12.44	10.76	9.59	23.9233	10.93	XP_020170561.1	IQ domain-containing protein IQM2-like [Aegilops tauschii subsp. tauschii]
[truncated: 3,070 more rows]

## Sheet: Table S6
Table S6 GO enrichment analysis of DEGs on Table S5
[truncated: 321 more rows]

## Sheet: Table S7
Table S7 KEGG enrichment analysis of DEGs on Table S5
[truncated: 24 more rows]

[truncated: 12 more sheets: Table S8, Table S9, Table S10, Table S11, Table S12, Table S13, Table S14, Table S15, Table S16, Table S17, Table S18, Table S19]
